# Supplementary material for: Unequal Contribution of Widespread and Narrow-Ranged Species to Botanical Diversity Patterns
Source: PLoS One. 2016 Dec 29;11(12):e0169200. doi: 10.1371/journal.pone.0169200 (PMC5199077; doi:10.1371/journal.pone.0169200)
Supplement: S1 Text — (R) [file pone.0169200.s006.r]

#######################################################################################
### van Proosdij, A.S.J., Raes, N., Wieringa, J.J. and Sosef, M.S.M. 2016.
### Title: Unequal contribution of widespread and narrow-ranged species to botanical
### diversity patterns.
### Journal: Plos One.
### S1 Text: R script for data preparation.
#######################################################################################

#######################################################################################
#######################################################################################
###  Script written by Andr� S.J. van Proosdij (1,2) & Niels Raes (2), 2016
###  1 Biosystematics Group, Wageningen University, the Netherlands
###  2 Naturalis Biodiversity Center, Leiden, the Netherlands
###  Corresponding author: Andr� S.J. van Proosdij, andrevanproosdij at hotmail.com
#######################################################################################
#######################################################################################

#######################################################################################
# This script is used to prepare data files with spatial environmental data at 5 arc
# minutes spatial resolution. Separate sections are written for climatic, soil and
# altitudinal data sets. A final section deals with analysis of multicollinearity and
# selection of variables.
#######################################################################################

#######################################################################################
#########################  Index  #####################################################
#######################################################################################
# 1. Load packages.
# 2. Soil data from the Harmonized World Soil Database.
# 3. CHIRPS precipitation and Worldclim temperature data.
# 4. Altitude data.
# 5. Analysis of multicollinearity & selection of variables.
#######################################################################################

#######################################################################################
#########################  1. Load packages  ##########################################
#######################################################################################
setwd("D:/R")
getwd()
rm(list = ls(all = TRUE))
dir.create("D:/HWSD")
dir.create("D:/HWSD/30sec")
dir.create("D:/HWSD/30sec/cutlayers")
dir.create("D:/HWSD/5min")
dir.create("D:/HWSD/5min/aggregatelayers")
dir.create("D:/CHIRPS2")
dir.create("D:/Worldclim_monthly")
dir.create("D:/Worldclim_monthly/tmax5min")
dir.create("D:/Worldclim_monthly/tmax5min/CAfr")
dir.create("D:/Worldclim_monthly/tmin5min")
dir.create("D:/Worldclim_monthly/tmin5min/CAfr")
dir.create("D:/DEM")
dir.create("D:/DEM/5min")
dir.create("D:/DEM/5min/sd")
dir.create("D:/DEM/5min/min")
dir.create("D:/DEM/5min/max")
dir.create("D:/DEM/5min/maxmin")
dir.create("D:/Files5min")
dir.create("D:/Files5min/Cropped")
dir.create("D:/Files5min/Multicollinearity")
library(dismo) # biovars() function
library(raster) # stack(), raster(), resample(), crop(), writeRaster(), aggregate(), mask(), and mosaic() functions
library(rgdal)
library(SDMTools) # asc2dataframe() function
library(sp)
library(RCurl)
library(adehabitatHS)
library(plyr) # joining df
library(scales) # rescale() function
require(maptools) # readShapeSpatial() function and wrld_simpl data
require(rgeos) # gBuffer() function
library(Hmisc) # rcorr() function
library(ade4) # dudi.pca() function
data(wrld_simpl)
library(R.utils) # for gunzip() function
# Define the extent of the study area: lon 17.5W 43E; lat 15N 19S
ext.CAfr <- extent(-17.5, 43, -19, 15)


#######################################################################################
#########################  2. Soil data from the Harmonized World Soil Database  ######
#######################################################################################

# Download soil data from the Harmonized World Soil Database website (FAO/IIASA/ISRIC/
# ISSCAS/JRC, 2012. HWSD (version 1.2). FAO, Rome, Italy and IIASA, Laxenburg, Austria.)
# http://webarchive.iiasa.ac.at/Research/LUC/External-World-soil-database/HTML/
# Download and store the .bil and .mdb files.

setwd("D:/HWSD")

# Read the .bil file and crop it to the spatial extention of the study area.
hwsd.files <- list.files("D:/HWSD", pattern = "[.]bil", full.names = TRUE)
hwsd.CAfr <- crop((raster(hwsd.files)), ext.CAfr)
setwd ("D:/HWSD") # Set wd for writeRaster to work
writeRaster(hwsd.CAfr,
            filename  = paste(c("D:/HWSD/", "hwsd_CAfr"), collapse = ""),
            format    = "ascii",
            NAflag    = -9999,
            overwrite = TRUE)

# Create a dataframe from the .asc file containing only x, y, and MU_GLOBAL.
# MU_GLOBAL relates the .asc file to the .mdb file with the soil data.
HWSD.CAfr.df <- asc2dataframe("D:/HWSD/hwsd_CAfr.asc", varnames = "MU_GLOBAL")

# Outside R, open the .mdb file in Access, save the HWSD_DATA sheet as .csv file and read it here.
HWSD.mdb <- read.table("D:/HWSD/HWSD_DATA.csv", header = TRUE, sep = ',')
HWSD.mdb <- subset(HWSD.mdb, (HWSD.mdb$SEQ == 1)) # Select dominant soil type only
HWSD.mdb <- subset(HWSD.mdb, (HWSD.mdb$ISSOIL == 1)) # Exclude cells without soil
HWSD.mdb <- HWSD.mdb[ ,1:40] # Exclude subsoil data
HWSD.mdb <- HWSD.mdb[ ,-(3:13)] # Exclude columns with variables that are not used
# Define the soil parameters to keep.
keep <- c("y", "x", "MU_GLOBAL", "T_TEXTURE", "DRAINAGE", "REF_DEPTH", "AWC_CLASS", "T_GRAVEL", "T_SAND", "T_SILT", "T_CLAY", "T_BULK_DENSITY", "T_OC", "T_PH_H2O", "T_CEC_CLAY", "T_CEC_SOIL", "T_BS", "T_TEB", "T_CACO3", "T_CASO4", "T_ESP", "T_ECE")
HWSD.mdb <- HWSD.mdb[ ,(colnames(HWSD.mdb) %in% keep)]
HWSD.mdb.names <- colnames(HWSD.mdb) # Get the column names
HWSD.mdb.names <- HWSD.mdb.names[-1] # Exclude MU_GLOBAL from the list of column names

# dataframe2asc() ('SDMTools' package, VanDerWal & al., 2014) errouneously adds 1
# row and 1 column too many to the .asc file. Below the adjusted function df2asc.
df2asc <- function (tdata, filenames = NULL, outdir = getwd(), gz = FALSE) 
{
  if (is.null(filenames)) {
    filenames = colnames(tdata)[3:length(tdata)]
  }
  else {
    if (length(filenames) != length(3:length(tdata))) 
      stop("variable names must be the same length as the files vector")
    filenames = as.character(filenames)
  }
  for (ii in 3:(length(tdata))) {
    lats = unique(tdata[, 1])
    lats = sort(lats)
    longs = unique(tdata[, 2])
    longs = sort(longs)
    cellsize = min(c(diff(lats), diff(longs)))
    # nc = ceiling((max(lats) - min(lats))/cellsize) + 1
    nc = ceiling((max(lats) - min(lats))/cellsize)
    # nr = ceiling((max(longs) - min(longs))/cellsize) + 1
    nr = ceiling((max(longs) - min(longs))/cellsize)
    out.asc = as.asc(matrix(NA, nr = nr, nc = nc), xll = min(longs), yll = min(lats), cellsize = cellsize)
    out.asc = put.data(tdata[, c(2:1, ii)], out.asc)
    write.asc(out.asc, paste(outdir, "/", filenames[ii - 2], sep = ""), gz = gz)
  }
}

# The soil data from 'HWSD.mdb' are linked to the spatial coordinates using "MU_GLOBAL"
# as link and exported as .asc files with names listed in 'HWSD.mdb.names'. Separate
# .asc files are generated for each column. Note: the dataframe should have y and x
# coordinates (or lat, lon) and columns for the data and these MUST be in that order.
for (i in HWSD.mdb.names) {
  keep2 <- c("y", "x", "MU_GLOBAL", i) # Define desired column
  HWSD.mdb2 <- HWSD.mdb[ ,(colnames(HWSD.mdb) %in% keep2)] # Select desired column
  # Join the 2 data.frames using "MU_GLOBAL" as link.
  hwsd.CAfr.merge <- merge(HWSD.CAfr.df, HWSD.mdb2, by = "MU_GLOBAL")
  # Select the desired column and keep the 'y' and 'x' coordinates.
  keep <- c("y", "x", i)
  hwsd.CAfr.merge <- hwsd.CAfr.merge[ ,(colnames(hwsd.CAfr.merge) %in% keep)]
  # Export the selected column as .asc file.
  df2asc(hwsd.CAfr.merge, outdir = "D:/HWSD/30sec/cutlayers")
}

# Aggregate .asc files to the required spatial resolution: 30 arcsec to 5 arcmin -> factor 10.
HWSD.files <- list.files("D:/HWSD/30sec/cutlayers", pattern = "[.]asc", full.names = FALSE)
# Aggregate each file and export it as .asc file.
for(i in HWSD.files) {
  setwd("D:/HWSD/30sec/cutlayers")
  raster <- raster(i)
  hwsd.5arcmin <- aggregate(raster, fact = 10, fun = mean, expand = F, na.rm = T, overwrite = T)
  exportname <- strsplit(basename(i), ".asc")
  setwd("D:/HWSD/5min/aggregatelayers") # Set wd for writeRaster to work
  writeRaster(hwsd.5arcmin,
              filename  = paste("D:/HWSD/5min/aggregatelayers/", exportname, "_5min_CAfr", sep = ""),
              format    = 'ascii',
              NAflag    = -9999,
              overwrite = TRUE)
}


#######################################################################################
#########################  3. CHIRPS precipitation and Worldclim temperature data  ####
#######################################################################################
# We used the Climate Hazards Group InfraRed Precipitation with Station data (CHIRPS),
# spanning 50�S-50�N (and all longitudes), 1981-2014 to generate high resolution
# precipitation data. The 19 Worldclim variables are recalculated using the CHIRPS data
# by using the monthly minimum and monthly maximum temperatures of Worldclim combined
# with monthly CHIRPS precipitation data.

setwd("D:/CHIRPS2")

# Download the monthly precipitation data from http://chg.geog.ucsb.edu/data/chirps/ 
# First, define the filenames and pathways.
filenames <- getURL(url = "ftp://chg-ftpout.geog.ucsb.edu/pub/org/chg/products/CHIRPS-2.0/global_monthly/tifs/",
                    ftp.use.epsv = FALSE,
                    ftplistonly = TRUE,
                    crlf = TRUE)
filePaths <- paste(url = "ftp://chg-ftpout.geog.ucsb.edu/pub/org/chg/products/CHIRPS-2.0/global_monthly/tifs/",
                   strsplit(filenames, "\r*\n")[[1]], sep="")
str(filePaths)
filePaths

# Download individual geotiff files, crop to the extention of the study area, replace
# -9999 values by NA, and store the RasterLayers as .asc files.
for(i in filePaths){
  # Download the .tif files.
  a <- unlist(strsplit(i, "chirps-v2.0."))
  downloadname <- paste("D:/CHIRPS2/", a[2], sep = "")
  download.file(url = i, destfile = downloadname, mode = "wb")
  # Unzip the downloaded .tif.gz file.
  b <- gunzip(filename = downloadname, ext = "gz", FUN = gzfile)
  # Read the downloaded .tif files.
  abc <- raster(b[1])
  #abc <- raster(downloadname) # only for those files that are NOT zipped!
  plot(abc)
  # Crop the RasterLayers.
  abc.CAfr <- crop(abc, ext.CAfr)
  plot(abc.CAfr)
  abc.CAfr[values(abc.CAfr == -9999)] <- NA
  plot(abc.CAfr, main = downloadname)
  # Export the cropped RasterLayers.
  exportname <- strsplit(basename(b), ".tif")
  #exportname <- strsplit(basename(downloadname), ".tif") # only for those files that are NOT zipped!
  setwd("D:/CHIRPS2") # Set wd for writeRaster to work
  writeRaster(abc.CAfr,
              filename  = paste(c("D:/CHIRPS2/", exportname, "CAfr_5min"), collapse = ""),
              format    = "ascii",
              NAflag    = -9999,
              overwrite = TRUE)
}
# Unload R.utils library to avoid errors with the resample() function below.
detach("package:R.utils", character.only = TRUE)

#######################################################################################
# Outside R: download mininum and maximum monthly temperatures from www.worldclim.org
# (Hijmans & al., 2005) and store in D:/Worldclim_monthly/tmin5min and /tmax5min.
#######################################################################################

# Rescale the CHIRPS files to the required spatial resolution of 0.083333 degrees.
# Original files have 0.05 degrees spatial resolution. Use a raster file with the correct
# properties (ncols, nrows, cellsize, origin) as template. Resample the CHIRPS data
# using the grid properties of the template with the resample() function of the raster
# library (Hijmans, 2014).
CHIRPSfiles <- list.files("D:/CHIRPS2", pattern = "[.]asc", full.names = TRUE)
WORLDCLIMTEMPLATE <- raster("D:/Worldclim_monthly/tmax5min/CAfr/tmax1CAfr_5min.asc")
for(i in CHIRPSfiles) {
  # Make a new RasterLayer from the template and fill it with the CHIRPS data.
  # Bilinear interpolation is used to correct for possible gaps.
  CHIRPS.CAfr <- raster(i)
  plot(CHIRPS.CAfr)
  plot(WORLDCLIMTEMPLATE)
  CHIRPS.CAfrrescale <- resample(x = CHIRPS.CAfr, y = WORLDCLIMTEMPLATE, method = "bilinear")
  plot(CHIRPS.CAfrrescale)
  exportname <- strsplit(basename(i), "CAfr_5min.asc")
  setwd ("D:/CHIRPS2/CAfr") # Set wd for writeRaster to work
  writeRaster(CHIRPS.CAfrrescale,
              filename  = paste(c("D:/CHIRPS2/CAfr/", exportname, "CAfr_5min"), collapse = ""),
              format    = "ascii",
              NAflag    = -9999,
              overwrite = TRUE)
}

# Calculate mean monthly values. First select all RasterLayers from a specific month.
CHIRPSfiles2 <- list.files("D:/CHIRPS2/CAfr", pattern = "[.]asc", full.names = TRUE)
# Create vectors that identify which RasterLayers contain data of a specified month.
CHIRPSidentifier01 <- grep("01CAfr", CHIRPSfiles2) # filenames of January layers
CHIRPSidentifier02 <- grep("02CAfr", CHIRPSfiles2) # February
CHIRPSidentifier03 <- grep("03CAfr", CHIRPSfiles2) # March
CHIRPSidentifier04 <- grep("04CAfr", CHIRPSfiles2) # April
CHIRPSidentifier05 <- grep("05CAfr", CHIRPSfiles2) # May
CHIRPSidentifier06 <- grep("06CAfr", CHIRPSfiles2) # June
CHIRPSidentifier07 <- grep("07CAfr", CHIRPSfiles2) # July
CHIRPSidentifier08 <- grep("08CAfr", CHIRPSfiles2) # August
CHIRPSidentifier09 <- grep("09CAfr", CHIRPSfiles2) # September
CHIRPSidentifier10 <- grep("10CAfr", CHIRPSfiles2) # October
CHIRPSidentifier11 <- grep("11CAfr", CHIRPSfiles2) # November
CHIRPSidentifier12 <- grep("12CAfr", CHIRPSfiles2) # December

# Select the RasterLayers of the specified months.
CHIRPS01 <- CHIRPSfiles2[CHIRPSidentifier01] # RasterLayers of January
CHIRPS02 <- CHIRPSfiles2[CHIRPSidentifier02] # February
CHIRPS03 <- CHIRPSfiles2[CHIRPSidentifier03] # March
CHIRPS04 <- CHIRPSfiles2[CHIRPSidentifier04] # April
CHIRPS05 <- CHIRPSfiles2[CHIRPSidentifier05] # May
CHIRPS06 <- CHIRPSfiles2[CHIRPSidentifier06] # June
CHIRPS07 <- CHIRPSfiles2[CHIRPSidentifier07] # July
CHIRPS08 <- CHIRPSfiles2[CHIRPSidentifier08] # August
CHIRPS09 <- CHIRPSfiles2[CHIRPSidentifier09] # September
CHIRPS10 <- CHIRPSfiles2[CHIRPSidentifier10] # October
CHIRPS11 <- CHIRPSfiles2[CHIRPSidentifier11] # November
CHIRPS12 <- CHIRPSfiles2[CHIRPSidentifier12] # December

# Generate RasterLayers with the mean monthly values.
setwd ("D:/CHIRPS2/mean") # Set wd for writeRaster to work
CHIRPSmean01 <- mean(stack(CHIRPS01))
plot(CHIRPSmean01, main = "January")
writeRaster(CHIRPSmean01,
            filename  = "D:/CHIRPS2/mean/CHIRPS01mean_CAfr_5min",
            format    = "ascii",
            NAflag    = -9999,
            overwrite = TRUE)
CHIRPSmean02 <- mean(stack(CHIRPS02))
plot(CHIRPSmean02, main = "February")
writeRaster(CHIRPSmean02,
            filename  = "D:/CHIRPS2/mean/CHIRPS02mean_CAfr_5min",
            format    = "ascii",
            NAflag    = -9999,
            overwrite = TRUE)
CHIRPSmean03 <- mean(stack(CHIRPS03))
plot(CHIRPSmean03, main = "March")
writeRaster(CHIRPSmean03,
            filename  = "D:/CHIRPS2/mean/CHIRPS03mean_CAfr_5min",
            format    = "ascii",
            NAflag    = -9999,
            overwrite = TRUE)
CHIRPSmean04 <- mean(stack(CHIRPS04))
plot(CHIRPSmean04, main = "April")
writeRaster(CHIRPSmean04,
            filename  = "D:/CHIRPS2/mean/CHIRPS04mean_CAfr_5min",
            format    = "ascii",
            NAflag    = -9999,
            overwrite = TRUE)
CHIRPSmean05 <- mean(stack(CHIRPS05))
plot(CHIRPSmean05, main = "May")
writeRaster(CHIRPSmean05,
            filename  = "D:/CHIRPS2/mean/CHIRPS05mean_CAfr_5min",
            format    = "ascii",
            NAflag    = -9999,
            overwrite = TRUE)
CHIRPSmean06 <- mean(stack(CHIRPS06))
plot(CHIRPSmean06, main = "June")
writeRaster(CHIRPSmean06,
            filename  = "D:/CHIRPS2/mean/CHIRPS06mean_CAfr_5min",
            format    = "ascii",
            NAflag    = -9999,
            overwrite = TRUE)
CHIRPSmean07 <- mean(stack(CHIRPS07))
plot(CHIRPSmean07, main = "July")
writeRaster(CHIRPSmean07,
            filename  = "D:/CHIRPS2/mean/CHIRPS07mean_CAfr_5min",
            format    = "ascii",
            NAflag    = -9999,
            overwrite = TRUE)
CHIRPSmean08 <- mean(stack(CHIRPS08))
plot(CHIRPSmean08, main = "August")
writeRaster(CHIRPSmean08,
            filename  = "D:/CHIRPS2/mean/CHIRPS08mean_CAfr_5min",
            format    = "ascii",
            NAflag    = -9999,
            overwrite = TRUE)
CHIRPSmean09 <- mean(stack(CHIRPS09))
plot(CHIRPSmean09, main = "September")
writeRaster(CHIRPSmean09,
            filename  = "D:/CHIRPS2/mean/CHIRPS09mean_CAfr_5min",
            format    = "ascii",
            NAflag    = -9999,
            overwrite = TRUE)
CHIRPSmean10 <- mean(stack(CHIRPS10))
plot(CHIRPSmean10, main = "October")
writeRaster(CHIRPSmean10,
            filename  = "D:/CHIRPS2/mean/CHIRPS10mean_CAfr_5min",
            format    = "ascii",
            NAflag    = -9999,
            overwrite = TRUE)
CHIRPSmean11 <- mean(stack(CHIRPS11))
plot(CHIRPSmean11, main = "November")
writeRaster(CHIRPSmean11,
            filename  = "D:/CHIRPS2/mean/CHIRPS11mean_CAfr_5min",
            format    = "ascii",
            NAflag    = -9999,
            overwrite = TRUE)
CHIRPSmean12 <- mean(stack(CHIRPS12))
plot(CHIRPSmean12, main = "December")
writeRaster(CHIRPSmean12,
            filename  = "D:/CHIRPS2/mean/CHIRPS12mean_CAfr_5min",
            format    = "ascii",
            NAflag    = -9999,
            overwrite = TRUE)

# Generate a RasterLayer with the mean annual values by summing the mean monthly values.
CHIRPSmeanannual <- sum(CHIRPSmean01, CHIRPSmean02, CHIRPSmean03, CHIRPSmean04, CHIRPSmean05, CHIRPSmean06, CHIRPSmean07, CHIRPSmean08, CHIRPSmean09, CHIRPSmean10, CHIRPSmean11, CHIRPSmean12)
plot(CHIRPSmeanannual, main = "annual")
plot(wrld_simpl, add = TRUE)
setwd ("D:/CHIRPS2/annual") # Set wd for writeRaster to work
writeRaster(CHIRPSmeanannual,
            filename  = "D:/CHIRPS2/annual/CHIRPSannualmean_CAfr_5min",
            format    = "ascii",
            NAflag    = -9999,
            overwrite = TRUE)

#######################################################################################
# Calculate the 19 Bioclim data layers using CHIRPS estimates of monthly precipitation.
# Recalculation is done using the monthly minimum and monthly maximum temperatures of
# Worldclim combined with monthly CHIRPS precipitation data.
setwd("D:/CHIRPS2")

# Download normal monthly minimum temperature data from www.worldclim.org/current 
# Read the .bil files and crop them to the spatial extention of the study area.
tminfiles <- list.files("D:/Worldclim_monthly/tmin5min", pattern = "[.]bil", full.names = TRUE)
for(i in tminfiles) {
  tmin.CAfr <- crop((raster(i)), ext.CAfr)
  exportname <- strsplit(basename(i), ".bil")
  setwd ("D:/Worldclim_monthly/tmin5min/CAfr") # Set wd for writeRaster to work
  writeRaster(tmin.CAfr,
              filename  = paste(c("D:/Worldclim_monthly/tmin5min/CAfr/", exportname, "CAfr_5min"), collapse = ""),
              format    = "ascii",
              NAflag    = -9999,
              overwrite = TRUE)
}
# Stack all cropped RasterLayers with monthly minimum temperature data.
tminfiles.CAfr <- list.files("D:/Worldclim_monthly/tmin5min/CAfr", pattern = '.asc', full.names = TRUE)
tminfiles.CAfr.stack <- stack(tminfiles.CAfr)

# Download normal monthly maximum temperature data from www.worldclim.org/current 
# Read the .bil files and crop them to the spatial extention of the study area.
tmaxfiles <- list.files("D:/Worldclim_monthly/tmax5min", pattern = "[.]bil", full.names = TRUE)
for(i in tmaxfiles) {
  tmax.CAfr <- crop((raster(i)), ext.CAfr)
  exportname <- strsplit(basename(i), ".bil")
  setwd ("D:/Worldclim_monthly/tmax5min/CAfr") # Set wd for writeRaster to work
  writeRaster(tmax.CAfr,
              filename  = paste(c("D:/Worldclim_monthly/tmax5min/CAfr/", exportname, "CAfr_5min"), collapse = ""),
              format    = "ascii",
              NAflag    = -9999,
              overwrite = TRUE)
}
# Stack all cropped RasterLayers with monthly maximum temperature data.
tmaxfiles.CAfr <- list.files("D:/Worldclim_monthly/tmax5min/CAfr", pattern = '.asc', full.names = TRUE)
tmaxfiles.CAfr.stack <- stack(tmaxfiles.CAfr)

# Stack all cropped RasterLayers with monthly precipitation data.
CHIRPSfiles.CAfr <- list.files("D:/CHIRPS2/mean", pattern = '.asc', full.names = TRUE)
CHIRPSfiles.CAfr.stack <- stack(CHIRPSfiles.CAfr)

# Create bioclimatic variables from monthly climate data using the function biovars()
# of the dismo library (Hijmans & al., 2013).
CHIRPSbiovars <- biovars(CHIRPSfiles.CAfr.stack, tminfiles.CAfr.stack, tmaxfiles.CAfr.stack)
CHIRPSbiovarsunstack <- unstack(CHIRPSbiovars)
# Unstack and export as separate .asc files.
for(i in seq_along(CHIRPSbiovarsunstack)) {
  setwd ("D:/CHIRPS2/BIO") # Set wd for writeRaster to work
  writeRaster(CHIRPSbiovarsunstack[[i]],
              filename  = paste(c("D:/CHIRPS2/BIO/", i, "CAfr_5min"), collapse = ""),
              format    = "ascii",
              NAflag    = -9999,
              overwrite = TRUE)  
}

#######################################################################################
# Prepare the Potential Evapotranspiration (PET) ratio (Anderson & al., 2002). PET is
# calculated by dividing the mean annual biotemperature (degrees C) by the total annual
# precipitation (mm) and multiplying the result by an empirical derived constant of 60
# (Holdridge et al., 1971).

setwd ("D:/CHIRPS2/BIO")

BIO1 <- raster("D:/CHIRPS2/BIO/1CAfr_5min.asc") # Note: temp is in C*10
BIO12 <- raster("D:/CHIRPS2/BIO/12CAfr_5min.asc")
PET <- ((BIO1/10)/BIO12)*60 # Calculate the PET ratio for each raster cell
writeRaster(PET,
            filename  = "D:/CHIRPS2/BIO/PET.asc",
            format    = 'ascii',
            NAflag    = -9999,
            overwrite = TRUE)


#######################################################################################
#########################  4. Altitude data  ##########################################
#######################################################################################

#######################################################################################
# Altitude data at 5 arc-minutes spatial resolution.
#######################################################################################
setwd ("D:/Worldclim")

# outside R: download altitude data at 5 arcmin resolution from www.worldclim.org.
altitudeworldclim <- raster("D:/Worldclim/5min/alt.bil")
altitudeworldclim.CAfr <- crop(altitudeworldclim, ext.CAfr)
plot(altitudeworldclim.CAfr)
setwd ("D:/Worldclim/5min/cutlayers") # Set the directory for writeRaster to work
writeRaster(altitudeworldclim.CAfr,
            filename  = "D:/CHIRPS2/BIO/altitude_CAfr_5min.asc",
            format    = "ascii",
            NAflag    = -9999,
            overwrite = TRUE)

#######################################################################################
# Calculate the standard deviation of altitude.
#######################################################################################
# Here, we compute the variation in altitude using altitude data at 3 arcsec spatial
# resolution in a raster of 5 arcmin resolution.
setwd ("D:/DEM")

# Outside R, download altitude data at 3 arcsec spatial resolution (approx. 90 m at the
# equator) from the SRTM site: http://srtm.csi.cgiar.org/index.asp
DEM.files <- list.files("D:/DEM", pattern = "[.]asc", full.names = FALSE)

# Based on the data at 3 arcsec spatial resolution, calculate the standard deviation of
# altitude at a coarser spatial resolution. # Aggregate each .asc file to the required
# spatial resolution: 3 arcsec to 5 arcmin -> factor 100.
for(i in DEM.files)  {
  setwd("D:/DEM")
  raster <- raster(i)
  DEM.5arcmin <- aggregate(raster, fact = 100, fun=sd, expand=F, na.rm=T, overwrite=T)
  exportname <- strsplit(basename(i), ".asc")
  setwd("D:/DEM/5min/sd") # Set wd for writeRaster to work
  writeRaster(DEM.5arcmin,
              filename  = paste("D:/DEM/5min/sd/", exportname, "_5min", sep = ""),
              format    = 'ascii',
              NAflag    = -9999,
              overwrite = TRUE)
}

# Merge / mosaic the files. Take 1 file and mosaic each following file to it.
setwd("D:/DEM/5min/sd")
DEM.5min.sd.files <- list.files("D:/DEM/5min/sd", pattern = "[.]asc", full.names=F)
DEM.5min.sd.files2 <- DEM.5min.sd.files[-1]
x <- raster(DEM.5min.sd.files[1])
for(i in DEM.5min.sd.files2) {
  y <- raster(i)
  z <- mosaic(x, y, fun = mean)
  x <- z
}
setwd("D:/DEM/5min/sd") # Set wd for writeRaster to work
writeRaster(x,
            filename  = paste("D:/DEM/5min/DEM_sd_5min_mosaic"),
            format    = 'ascii',
            NAflag    = -9999,
            overwrite = TRUE)
# Crop the mosaiced file to the extention of the study area and export as .asc file.
DEM.sd.CAfr <- crop(x, ext.CAfr)
writeRaster(DEM.sd.CAfr,
            filename  = "D:/DEM/5min/DEM_sd_5min_CAfr",
            format    = "ascii",
            NAflag    = -9999,
            overwrite = TRUE)

#######################################################################################
# Calculate the range of altitude.
#######################################################################################
# Based on the data at 3 arcsec spatial resolution, calculate the range of altitude
# (maximum-minimum) at a coarser spatial resolution. # Aggregate each .asc file to the
# required spatial resolution: 3 arcsec to 5 arcmin -> factor 100.
for(i in DEM.files)  {
  setwd("D:/DEM")
  raster <- raster(i)
  DEMmax.5arcmin <- aggregate(raster, fact=100, fun=max, expand=F, na.rm=T, overwrite=T)
  # Aggregate the raster
  setwd("D:/DEM/5min/max") # Set wd for writeRaster to work
  writeRaster(DEMmax.5arcmin,
              filename  = paste("D:/DEM/5min/max/", i, "_5min", sep = ""),
              format    = 'ascii',
              NAflag    = -9999,
              overwrite = TRUE)
  DEMmin.5arcmin <- aggregate(raster, fact=100, fun=min, expand=F, na.rm=T, overwrite=T)
  # Aggregate the raster
  setwd("D:/DEM/5min/min") # Set wd for writeRaster to work
  writeRaster(DEMmin.5arcmin,
              filename  = paste("D:/DEM/5min/min/", i, "_5min", sep = ""),
              format    = 'ascii',
              NAflag    = -9999,
              overwrite = TRUE)
  # Calculate the range: max-min.
  DEMmaxmin.5arcmin <- DEMmax.5arcmin - DEMmin.5arcmin
  setwd("D:/DEM/5min/maxmin") # Set wd for writeRaster to work
  writeRaster(DEMmaxmin.5arcmin,
              filename  = paste("D:/DEM/5min/maxmin/", i, "_5min", sep = ""),
              format    = 'ascii',
              NAflag    = -9999,
              overwrite = TRUE)
}

# Merge / mosaic the files. Take 1 file and mosaic each following file to it.
setwd("D:/DEM/5min/maxmin")
DEM.maxmin.5min.files <- list.files("D:/DEM/5min/maxmin", pattern="[.]asc", full.names=F)
DEM.maxmin.5min.files2 <- DEM.maxmin.5min.files[-1]
x <- raster(DEM.maxmin.5min.files[1])
for(i in DEM.maxmin.5min.files2) {
  y <- raster(i)
  z <- mosaic(x, y, fun = mean)
  x <- z
}
setwd("D:/DEM/5min") # Set wd for writeRaster to work
writeRaster(x,
            filename  = paste("D:/DEM/5min/DEM_maxmin_5min_mosaic"),
            format    = 'ascii',
            NAflag    = -9999,
            overwrite = TRUE)
# Crop the mosaiced file to the extention of the study area and export as .asc file.
DEM.max.CAfr <- crop(x, ext.CAfr)
writeRaster(DEM.max.CAfr,
            filename  = "D:/DEM/5min/DEM_maxmin_5min_CAfr",
            format    = "ascii",
            NAflag    = -9999,
            overwrite = TRUE)


#######################################################################################
#########################  5. Analysis of multicollinearity & selection of variables ##
#######################################################################################

# Environmental variables are often highly correlated. To prevent errors caused by this
# multicollinearity, all variables are tested on collinearity using Spearman rank
# correlation test. From each group of correlated predictors, 1 predictor is selected.

setwd ("D:/Files5min")

# Outside R: place all environmental variables in D:/Files5min/Cropped
# Load all environmental variables (predictors) as .asc files.
files.CAfr <- list.files('D:/Files5min/Cropped', pattern = '.asc', full.names = TRUE)
files.CAfr.stack <- stack(files.CAfr)
files.CAfr.names <- names(files.CAfr.stack) # Get the predictor names

# Convert to dataframe, NA's are omitted, then to matrix, required by function rcorr().
files.CAfr.df <- asc2dataframe(files.CAfr, varnames = files.CAfr.names)
files.CAfr.matrix <- as.matrix(files.CAfr.df)
files.CAfr.matrix <- files.CAfr.matrix[,-(1:2)] # Remove x and y columns
colnames(files.CAfr.matrix)

# Calculate the Spearman rank correlation between all variables.
setwd ("D:/Files5min/Multicollinearity")
all.rcorr <- rcorr(files.CAfr.matrix, type = "spearman")
# Export the Spearman r values and significance levels.
write.table(all.rcorr$r,
            file = "all_Spearman_r.txt",
            sep = ",",
            quote = FALSE,
            append = FALSE,
            na = "NA",
            qmethod = "escape")
write.table(all.rcorr$P,
            file = "all_Spearman_significance.txt",
            sep = ",",
            quote = FALSE,
            append = FALSE,
            na = "NA",
            qmethod = "escape")

#######################################################################################
# Outside R, identify groups of correlated predictors based on Spearman rank > 0.7.
#######################################################################################


#######################################################################################
#######################################################################################
#########################  END OF CODE  ###############################################
#######################################################################################
#######################################################################################
