# Supplementary material for: Unequal Contribution of Widespread and Narrow-Ranged Species to Botanical Diversity Patterns
Source: PLoS One. 2016 Dec 29;11(12):e0169200. doi: 10.1371/journal.pone.0169200 (PMC5199077; doi:10.1371/journal.pone.0169200)
Supplement: S2 Text — (R) [file pone.0169200.s007.r]

#######################################################################################
### van Proosdij, A.S.J., Raes, N., Wieringa, J.J. and Sosef, M.S.M. 2016.
### Title: Unequal contribution of widespread and narrow-ranged species to botanical
### diversity patterns.
### Journal: Plos One.
### S2 Text: R script for analysis and plotting of the results.
#######################################################################################

#######################################################################################
#######################################################################################
###  Script written by Andr� S.J. van Proosdij (1,2) & Niels Raes (2), 2016
###  1 Biosystematics Group, Wageningen University, the Netherlands
###  2 Naturalis Biodiversity Center, Leiden, the Netherlands
###  Corresponding author: Andr� S.J. van Proosdij, andrevanproosdij at hotmail.com
#######################################################################################
#######################################################################################

#######################################################################################
# This script is used to compute diversity patterns based on Species Distribution Models.
# Environmental data layers are prepared using the data preparation script provided in
# S1 Text. Below, species data are prepared, environmental data layers are cropped
# to the extent of the two training areas, Species Distribution Models are generated
# and diversity patterns are inferred.
#######################################################################################

#######################################################################################
#########################  Index  #####################################################
#######################################################################################
# 1.  Load packages.
# 2.  Make mask files.
# 3.  Define landscape and load environmental predictors.
# 4.  Prepare species data.
# 5.  Generate SDM for every species.
# 6.  Predicted species' prevalence and weighted rarity.
# 7.  Bias-corrected null models.
# 8.  Selection of models with sufficient accuracy.
# 9.  Species richness and weighted endemism.
# 10. Sequences of species based on species' prevalence.
# 11. Correlation with total species richness.
# 12. Correlation with total weighted endemism.
# 13. Plot the results.
#######################################################################################


#######################################################################################
#########################  1. Load packages  ##########################################
#######################################################################################
rm(list = ls()) # clear workspace
setwd ("D:/R/DiversityCHIRPSBIO01A") # Set working directory
getwd()
dir.create("D:/R/DiversityCHIRPSBIO01A/projectionGabon")
library(rgeos) # for function gBuffer()
library(raster) # for function extract(), To calculate the sum of stacked maps
library(rgdal)
library(dismo) # To run Maxent
library(rJava) # To run Maxent # Note: java should be installed in the program files!
# Note: place the maxent.jar file in the wd
library(SDMTools)
library(lattice)
library(verification) # To calculate AUC values
library(sp)
library(stats) # for function cor()
library(maptools) # To get country borders
library(gridExtra) # for grid.arrange() function
data(wrld_simpl)
library(scales) # for rescale() function
library(ggplot2) # for plotting functions
# library(Hmisc) # Note: blocks the mask() function of the raster library!
ext.Gab <- extent(0, 20, -8, 5) # Extent of study area for plotting: lon 0W 20E lat 8N 10S


#######################################################################################
#########################  2. Make mask files  ########################################
#######################################################################################
# Here, we generate mask files containing raster cells inside Gabon, cells inside Gabon
# plus buffer area and cells that contain collections. Collection mask files are used
# for bias-corrected null models. Mask files are generated using the country border
# shape file, collection localities and the functions crop() and mask() ('raster'
# package, Hijmans, 2014).

# Make a mask file for all grid cells inside the study area.
Mask <- raster("D:/R/DiversityCHIRPSBIO01A/layers/bio2cAfr_5min.asc") # Use .asc file as dummy
Mask[!is.na(Mask[])] <- 1 # Change all non-NA values to 1
plot(Mask)
writeRaster(Mask, "D:/R/DiversityCHIRPSBIO01A/CAfrMask.asc", overwrite = TRUE)

# Make a mask file for all grid cells that contain collection localities.
coll_data <- read.csv("D:/R/DiversityCHIRPSBIO01A/all_africa_records_24062015.CSV")
keepcols <- c("LATDEC", "LONGDEC") # Keep latlongs
coll_pt <- coll_data[,(colnames(coll_data) %in% keepcols)] # Get the latlongs
coll_pt <- cbind(coll_pt$LONGDEC, coll_pt$LATDEC)
colnames(coll_pt) <- c("LONGDEC", "LATDEC")
Bias_coll <- rasterize(coll_pt, Mask) # Create the mask file
plot(Bias_coll) # Plot to check for errors
Bias_coll[!is.na(Bias_coll[])] <- 1 # Change all non-NA values to 1
Bias_coll2 <- mask(Bias_coll, Mask) # Change all non-NA to NA
plot(Bias_coll2) # Plot to check for errors
writeRaster(Bias_coll2, "D:/R/DiversityCHIRPSBIO01A/BiasMask.asc", overwrite = TRUE)
sum(na.omit(values(Bias_coll2))) # Count the cells that have collections

# Make a mask file for the country of Gabon using the country border shapefile.
Gabonshp <- readShapeSpatial("D:/Worldclim Admin/Gab_adm0.shp", proj4string = CRS("+proj=longlat +ellps=clrk66"))
# Read a template, here Bio12.
rastertemplate <- raster("D:/R/DiversityCHIRPSBIO01A/layers/bio12cafr_5min.asc")
Gabonrastercrop <- crop(rastertemplate, extent(Gabonshp)) # Crop to extent
Gabonmask <- mask(Gabonrastercrop, Gabonshp) # Mask with country borders
Gabonmask[!is.na(Gabonmask[])] <- 1 # Change all non-NA values to 1
plot(Gabonmask)
plot(Gabonshp, add = TRUE, lwd = 2)
writeRaster(Gabonmask, "D:/R/DiversityCHIRPSBIO01A/GabonMask.asc", overwrite = TRUE)

# Make a mask file for the country of Gabon with a buffer of 5 degrees using the gBuffer()
# function ('rgeos' package, Bivand and Rundel, 2014).
GabonSLDF <- as(Gabonshp, "SpatialLinesDataFrame")
GabonSLDFbuffer <- gBuffer(GabonSLDF, width = 5)
# Rasterize the object using a template raster, here Bio12.
Gabonrasterbuffer <- rasterize(GabonSLDFbuffer, rastertemplate)
# Create a mask file using the buffered object and the template.
Gabonrasterbuffer <- crop(rastertemplate, extent(GabonSLDFbuffer))
Gabonbuffermask <- mask(x = Gabonrasterbuffer, mask = GabonSLDFbuffer)
Gabonbuffermask[Gabonbuffermask > 0] <- 1 # Set all non-NA values to 1
plot(Gabonbuffermask)
plot(Gabonshp, add = TRUE, lwd = 2)
writeRaster(Gabonbuffermask, "D:/R/DiversityCHIRPSBIO01A/GabonbufferMask.asc", overwrite=T)

# Make a mask file for all grid cells inside Gabon plus buffer area that contain
# collection localities.
plot(Bias_coll2) # Plot to check for errors
plot(Gabonbuffermask, add = TRUE)
Bias_coll3 <- crop(Bias_coll2, Gabonbuffermask)
Bias_coll3 <- mask(Bias_coll3, Gabonbuffermask)
plot(Bias_coll3)
plot(Gabonshp, add = TRUE, lwd = 2)
writeRaster(Bias_coll3, "D:/R/DiversityCHIRPSBIO01A/BiasGabonMask.asc", overwrite=T)
sum(na.omit(values(Bias_coll3))) # Count the cells that have collections


#######################################################################################
#########################  3. Define landscape and load environmental predictors  #####
#######################################################################################
# Here, we prepare environmental predictor layers and generate SWD files with background
# data. We use two different extents of the training area. Widespread species are
# modelled in the tropical African training area. Narrow-ranged species are modelled in
# a smaller training area comprising Gabon with a 5 degrees buffer zone.

#######################################################################################
# Tropical African training area.

predictor.files <- list.files("D:/R/DiversityCHIRPSBIO01A/layers/", pattern='.asc', full.names=T)
# Include the mask file to select only collection points as background points.
predictor.files <- c(predictor.files, "D:/R/DiversityCHIRPSBIO01A/BiasMask.asc")
predictors <- stack(predictor.files) # RasterStack: ncols, nrows, cell size are included
pred.matrix <- as.matrix(predictors)
pred.df <- data.frame(pred.matrix)
pred.df2 <- na.omit(pred.df)
pred.df2 <- pred.df2[ ,-16] # Drop column with mask values

# SWD file for background data with dummy longitude and latitude which are required by
# default, but not used by Maxent when using SWD files.
dummylong <- rep(1, nrow(pred.df2))
dummylat <- rep(2, nrow(pred.df2))
background <- cbind(species = "background", long = dummylong, lat = dummylat, pred.df2)
write.csv(background, "D:/R/DiversityCHIRPSBIO01A/layers/background_swd.csv", row.names=F)

#######################################################################################
# Gabon plus 5 degrees buffer zone training area.

# Crop the environmental predictors to the extent of Gabon plus 5 degrees buffer zone.
predictor.files2 <- predictor.files[-16] # Drop column with mask values
for (i in predictor.files2) {
  ijk <- raster(i)
  ijk <- crop(ijk, Gabonbuffermask)
  ijk2 <- mask(ijk, Gabonbuffermask)
  setwd("D:/R/DiversityCHIRPSBIO01A/projectionGabon") # Set wd for writeRaster to work
  exportname <- unlist(strsplit(basename(i), ".asc"))
  writeRaster(ijk2,
              filename  = paste(c("D:/R/DiversityCHIRPSBIO01A/projectionGabon/", exportname), collapse = ""),
              format    = "ascii",
              NAflag    = -9999,
              overwrite = TRUE)
}
# SWD file for background data.
predictors_Gabon <- crop(predictors, Gabonbuffermask)
predictors_Gabon <- mask(predictors_Gabon, Gabonbuffermask)
pred_Gabon_matrix <- as.matrix(predictors_Gabon)
pred_Gabon_df <- data.frame(pred_Gabon_matrix)
pred_Gabon_df2 <- na.omit(pred_Gabon_df)
pred_Gabon_df2 <- pred_Gabon_df2[ ,-16] # Drop column with Mask values
dummylong <- rep(1, nrow(pred_Gabon_df2))
dummylat <- rep(2, nrow(pred_Gabon_df2))
background_Gabon <- cbind(species = "background", long = dummylong, lat = dummylat, pred_Gabon_df2)
write.csv(background_Gabon, "D:/R/DiversityCHIRPSBIO01A/layersGabon/background_swd.csv", row.names=F)


#######################################################################################
#########################  4. Prepare species data  ###################################
#######################################################################################
# Here, we prepare the species data as SWD files with species data. From the raw extract,
# obsolete data and records with insufficient data or accuracy are excluded.

#######################################################################################
# Tropical African training area.

speciesdata <- read.csv("D:/R/DiversityCHIRPSBIO01A/Gabonsoorten_22062015.csv")
keepcols <- c("GENUS", "SP1", "SP2", "DETSTATUS", "CULTIVATED", "LLRES", "LATDEC", "LONGDEC", "ALT", "ALTMAX")
speciesdata1 <- speciesdata[,(colnames(speciesdata) %in% keepcols)] # Select desired columns
# Omit all unidentified collections.
speciesdata1$SP1 <- as.character(speciesdata1$SP1)
speciesdata2 <- speciesdata1[(speciesdata1$SP1 != ""), ]
# Omit all records without latitude and longitude.
speciesdata3 <- speciesdata2[(speciesdata2$LATDEC != 0.000000 & speciesdata2$LONGDEC != 0.000000), ]
# Omit all records with uncertain identification.
speciesdata4 <- speciesdata3 # Already deleted in main database
# Omit all records of cultivated origin.
speciesdata4$CULTIVATED <- as.character(speciesdata4$CULTIVATED)
speciesdata5 <- speciesdata4[(speciesdata4$CULTIVATED != "Yes"), ]
# Exclude records of too low spatial accuracy.
speciesdata5$LLRES <- as.character(speciesdata5$LLRES)
speciesdata6 <- speciesdata5[(speciesdata5$LLRES != 1), ]
# Construct full species names including subspecies.
FULLNAME <- c() # Create an empty vector
for (i in 1:nrow(speciesdata6)) {
  b <- speciesdata6[i,"GENUS"] # Read the genus name
  c <- speciesdata6[i,"SP1"] # Read the epitheton
  e <- paste(b, "_", c, sep = "") # Compile the full name
  FULLNAME[i] <- e # Fill the vector with the names
}
speciesdata6$FULLNAME <- as.character(FULLNAME)
# Export the object with only fullname, long, lat and altitude.
speciesdata7 <- cbind(speciesdata6[ ,c("FULLNAME", "LONGDEC", "LATDEC")])
write.csv(speciesdata7, file = "D:/R/DiversityCHIRPSBIO01A/samples/Gabonplusbuffer_alltaxa_allspec_22062015_ready1.csv", row.names = FALSE)

# Make a SWD file for the species data with the presence localities and predictors
# using the extract() function ('raster' package, Hijmans, 2014).
presences <- speciesdata7
presencesxy <- presences[ ,2:3] # Get the long and lat
pres.swd <- extract(predictors, presencesxy) # Extract predictor values
pres.swd2 <- cbind(speciesdata7, pres.swd)
pres.swd3 <- na.omit(pres.swd2) # Omit records with NA for any predictor
pres.swd3 <- pres.swd3[ ,-19] # Drop column with Mask values
write.csv(pres.swd3, file = "D:/R/DiversityCHIRPSBIO01A/samples/species_swd.csv", row.names=F)

#######################################################################################
# Gabon plus 5 degrees buffer zone training area.

# Prepare the SWD file with species data.
dim(predictors_Gabon)
dim(speciesdata7)
head(presencesxy)
pres_Gabon_swd <- extract(predictors_Gabon, presencesxy) # Extract predictor values
pres_Gabon_swd2 <- cbind(speciesdata7, pres_Gabon_swd)
pres_Gabon_swd3 <- na.omit(pres_Gabon_swd2) # Omit records with NA for any predictor
pres_Gabon_swd3 <- pres_Gabon_swd3[ ,-19] # Drop column with Mask values
write.csv(pres_Gabon_swd3, file = "D:/R/DiversityCHIRPSBIO01A/samples/species_Gabon_swd.csv", row.names=F)


#######################################################################################
#########################  5. Generate SDM for every species ##########################
#######################################################################################
# SDMs are generated using MaxEnt (Philips & al., 2006) and SWD files. For each species
# the files with logistic prediction values and the file with presence/absence (P/A)
# values based on the '10 percentile training presence' threshold are stored. Results
# are in maxentResults.csv.

# SDMs are trained on each of the two training areas: tropical Africa and Gabon plus
# 5 degrees buffer. When trained on tropical Africa, predictions are made for tropical
# Africa only. When trained on Gabon plus 5 degrees buffer zone, predictions are made
# for tropical Africa  and for Gabon plus 5 degrees buffer zone.

#######################################################################################
###   5.A. Tropical African training area   ###
#######################################################################################

m <- system(command=paste('java -mx1500m -jar maxent.jar -e layers/background_swd.csv -s samples/species_swd.csv -o outputs projectionlayers=projection -t AWC_CLASS_5min_CAfr -t DRAINAGE_5min_CAfr -t REF_DEPTH_5min_CAfr redoifexists autorun outputformat=logistic notooltips removeduplicates noaddsamplestobackground nowarnings threads=6 noautofeature linear quadratic nohinge noproduct nothreshold l2lqthreshold=1 "applythresholdrule=10 percentile training presence"', sep=""))

# For each species, read actual sample size, and AUC value from the maxentResults file.
maxentResultsAfrica <- read.csv("D:/R/DiversityCHIRPSBIO01A/outputs/maxentResults.csv")
Species <- maxentResultsAfrica$Species # Get the species names
sample_size_used <- c() # Create an empty vector to store the sample sizes
MaxentAUC <- c() # Create an empty vector to store the AUC values
all <- matrix(ncol = 3) # Create an empty matrix to store all results

for(i in Species) {
  sample_size_used <- maxentResultsAfrica[ ,"X.Training.samples"][which(maxentResultsAfrica[, "Species"] == paste(i))]
  MaxentAUC <- maxentResultsAfrica[ ,"Training.AUC"][which(maxentResultsAfrica[, "Species"] == paste(i))]
  results <- c(i, sample_size_used, MaxentAUC)
  all <- append(all, results)
}
dat.al <- matrix(data = all, byrow = TRUE, ncol = 3)
dat.al <- dat.al[-1, ] # Delete the first empty row
colnames(dat.al) <- c("Species", "Sample_size_used", "AUCMaxent")

#######################################################################################
###   5.B. Gabon plus 5 degrees buffer zone training area   ###
#######################################################################################

# Models are trained on Gabon plus buffer zone and predictions made for Gabon plus
# buffer zone and for tropical Africa. No extrapolations are made for environmental
# conditions not present in the Gabonese training area.

m <- system(command=paste('java -mx1500m -jar maxent.jar -e layersGabon/background_swd.csv -s samples/species_Gabon_swd.csv -o outputsGabon projectionlayers=projectionGabon,projection -t AWC_CLASS_5min_CAfr -t DRAINAGE_5min_CAfr -t REF_DEPTH_5min_CAfr redoifexists autorun outputformat=logistic notooltips removeduplicates noaddsamplestobackground nowarnings threads=6 noextrapolate noautofeature linear quadratic nohinge noproduct nothreshold l2lqthreshold=1 "applythresholdrule=10 percentile training presence"', sep=""))

# For each species, read actual sample size, and AUC value from the maxentResults file.
maxentResultsGabon <- read.csv("D:/R/DiversityCHIRPSBIO01A/outputsGabon/maxentResults.csv")
Species <- maxentResultsGabon$Species # Get the species names
sample_size_used <- c() # Create an empty vector to store the sample sizes
MaxentAUC <- c() # Create an empty vector to store the AUC values
all <- matrix(ncol = 3) # Create an empty matrix to store all results

for(i in Species) {
  sample_size_used <- maxentResultsGabon[ ,"X.Training.samples"][which(maxentResultsGabon[, "Species"] == paste(i))]
  MaxentAUC <- maxentResultsGabon[ ,"Training.AUC"][which(maxentResultsGabon[, "Species"] == paste(i))]
  results <- c(i, sample_size_used, MaxentAUC)
  all <- append(all, results)
}
dat.al_Gabon <- matrix(data = all, byrow = TRUE, ncol = 3)
dat.al_Gabon <- dat.al_Gabon[-1, ] # Delete the first empty row
colnames(dat.al_Gabon) <- c("Species", "Sample_size_used", "AUCMaxent")

Sys.time()
save.image(file = "Commonvsrare_CHIRPSBIO01_SDM1_13082015.RData")


#######################################################################################
#########################  6. Predicted species' prevalence and weighted rarity  ####
#######################################################################################
# Here, we compute species' prevalence defined as the fraction of raster cells where
# the species is predicted to be present based on the thresholded SDM. Next, predicted
# P/A is converted into weighted rarity using the method of Crisp & al. (2001).

#######################################################################################
###   6.A. Tropical African training area   ###
#######################################################################################

# Calculate the total number of grid cells of the study area
pqr <- raster("D:/R/DiversityCHIRPSBIO01A/outputs/Abelmoschus_caillei_projection.asc")
pqr[!is.na(pqr)] <- 1
totalnumbergridcells <- sum(na.omit(values(pqr))) # 180399
dat.aldf <- as.data.frame(dat.al)
Species <- dat.aldf$Species
Species <- as.character(Species)
prevalence <- c() # Create an empty vector to store the results

for (i in Species) {
  i # Get the species name
  # Compute the species' prevalence based on the predicted P/A for tropical Africa.
  p <- raster(paste("D:/R/DiversityCHIRPSBIO01A/outputs/", i, "_projection_thresholded.asc", sep = "")) # Read each MaxEnt prediction file
  presnumbers <- sum(na.omit(values(p))) # Get the number of presence grid cells
  prev <- presnumbers/totalnumbergridcells # Calculate the prevalence
  # Compute weighted rarity raster.
  weightedrareness <- 1/presnumbers # Calculate weighted rarity value per presence cell
  p[p > 0] <- weightedrareness # Give presence cells the weighted rarity value
  p[p == NA] <- -9999 # Replace NA with -9999 to prevent NA related bug
  writeRaster(x = p, file = (paste("D:/R/DiversityCHIRPSBIO01A/weighted/", i, "_weightedrareness.asc", sep = "")), overwrite = TRUE) # Export the weighted rarity files
  prevalence[i] <- prev # Get the prevalence values
}
prevalence <- round(x = prevalence, digits = 3) # Round to prevent error
dat.al2 <- cbind(dat.al, prevalence) # Attach the predicted prevalence
colnames(dat.al2)[4] <- "prevalence" # Name the column


#######################################################################################
###   6.B. Gabon plus 5 degrees buffer zone training area   ###
#######################################################################################

# Calculate the total number of grid cells of the study area
pqr <- raster("D:/R/DiversityCHIRPSBIO01A/outputsGabon/Abelmoschus_caillei_projectionGabon.asc")
pqr[!is.na(pqr)] <- 1
totalnumbergridcells_Gabon <- sum(na.omit(values(pqr))) #18144
prevalence_Gabon <- c() # To store prevalence values for Gabon plus buffer zone
prevalence_Africa <- c() # To store prevalence values for projection on Africa
dat.aldf_Gabon <- as.data.frame(dat.al_Gabon)
Species_Gabon <- dat.aldf_Gabon$Species
Species_Gabon <- as.character(Species_Gabon)

for (i in Species_Gabon) {
  i # Get the species name
  # Compute the species' prevalence based on the predicted P/A for Gabon plus buffer zone.
  p_Gabon <- raster(paste("D:/R/DiversityCHIRPSBIO01A/outputsGabon/", i, "_projectionGabon_thresholded.asc", sep = "")) # Read each MaxEnt prediction file
  #plot(p_Gabon, main = i)
  presnumbers_Gabon <- sum(na.omit(values(p_Gabon))) # Get the number of presence grid cells
  prev_Gabon <- presnumbers_Gabon/totalnumbergridcells_Gabon # Prevalence in Gabon plus buffer
  # Compute the species' prevalence based on the predicted P/A for tropical Africa.
  p_Africa <- raster(paste("D:/R/DiversityCHIRPSBIO01A/outputsGabon/", i, "_projection_thresholded.asc", sep = "")) # Read each MaxEnt prediction file
  #plot(p_Africa, main = i)
  presnumbers_Africa <- sum(na.omit(values(p_Africa))) # Presence grid cells for Africa
  prev_Africa <- presnumbers_Africa/totalnumbergridcells # Prevalence in tropical Africa
  # Compute weighted rarity for the larger African study area extent.
  weightedrareness <- 1/presnumbers_Africa # Calculate weighted rarity value
  p_Africa[p_Africa > 0] <- weightedrareness # Give presence cells the weighted rarity value
  p_Africa[p_Africa == NA] <- -9999 # Replace NA with -9999 to prevent NA related bug
  writeRaster(x = p_Africa, file = (paste("D:/R/DiversityCHIRPSBIO01A/weightedAfrica/", i, "_weightedrareness.asc", sep = "")), overwrite = TRUE) # Export the weighted rarity files
  prevalence_Gabon[i] <- prev_Gabon # Prevalence values for Gabon plus buffer zone
  prevalence_Africa[i] <- prev_Africa# Prevalence values for projection on Africa
}
prevalence_Gabon <- round(x = prevalence_Gabon, digits = 3) # Round to prevent error
prevalence_Africa <- round(x = prevalence_Africa, digits = 3) # Round to prevent error
dat.al2_Gabon <- cbind(dat.al_Gabon, prevalence_Gabon, prevalence_Africa) # Attach prevalence values
colnames(dat.al2_Gabon)[4] <- "prevalence_Gabon" # Name the column
colnames(dat.al2_Gabon)[5] <- "prevalence_Africa" # Name the column

Sys.time()
save.image(file = "Commonvsrare_CHIRPSBIO01_SDM3_13082015.RData")


#######################################################################################
#########################  7. Bias-corrected null models  #############################
#######################################################################################
# Here, we run bias-corrected null models to identify SDMs that deviate significantly
# from random chance (Raes & ter Steege, 2007).

#######################################################################################
###   7.A. Tropical African training area   ###
#######################################################################################

# Get the actual numbers of unique records used for the models.
dat.al3 <- as.data.frame(dat.al2)
records <- as.vector(dat.al3$Sample_size_used)
recordsunique <- unique(records)
observationsNM <- as.numeric(recordsunique)
observationsNM <- sort(observationsNM)
observationsNM

# Get the predictor files including the mask file for all sampled locations.
predictorfiles_nm <- list.files("D:/R/DiversityCHIRPSBIO01A/", pattern = '.asc', full.names=T)
predictorfiles_nm
predictorfiles_nm <- predictorfiles_nm[!predictorfiles_nm %in% c("D:/R/DiversityCHIRPSBIO01A/GabonMask.asc", "D:/R/DiversityCHIRPSBIO01A/GabonbufferMask.asc", "D:/R/DiversityCHIRPSBIO01A/CAfrMask.asc", "D:/R/DiversityCHIRPSBIO01A/BiasGabonMask.asc")]
predictorfiles_nm
predictors_nm <- stack(predictorfiles_nm) # RasterStack: ncols, nrows, cell size included
predictors_nm_matrix <- as.matrix(predictors_nm)
predictors_nm_df <- data.frame(predictors_nm_matrix)
predictors_nm_df$ID <- c(1:nrow(predictors_nm_df)) # Add a unique ID to each row
x <- predictors_nm_df
drops1 <- c("BiasMask", "BiasGabonMask", "ID", "CAfrMask", "GabonMask", "GabonbufferMask") # Columns to be deleted later
x <- x[which(x$BiasMask == 1), ] # Subset for collection localities only
x <- na.omit(x) # Omit cells with NA's for any predictor

# Define the bias-corrected null model function.
biascorrectednullModel <- function (x, n, rep) # x = data, n = sample size, rep = repetitions
{
  nmAUC <- list() # Create an empty list to store all null models AUC values
  for (r in 1:rep) {
    pres <- x[sample(nrow(x), n), ] # Random sample with size equal to n
    pseudoabsc <- x[ !(x$ID %in% pres$ID), ] # Subtract sampled prescences from the main object
    pres <- pres[ ,!(names(pres) %in% drops1)] # Presence data without BiasMask and ID
    absc <- pseudoabsc[ ,!(names(pseudoabsc) %in% drops1)] # Pseudo-absence data without BiasMask and ID
    absc <- na.omit(absc) # Omit cells with no data for one or more layers
    if (nrow(absc) > 10000) absc <- absc[sample(nrow(absc), 10000), ] else absc <- absc # Limit pseudo-absences to 10000
    specp <- rep(n, nrow(pres)) # List with sample names for visualisation
    presdata <- cbind(species = specp, long = "dummylong", lat = "dummylat", pres) # Matrix with name, dummy lat and long, predictor values
    write.csv(presdata, "D:/R/DiversityCHIRPSBIO01A/samples/NM_presences_swd.csv", row.names = F) # Store random P inputfile for MaxEnt
    abscdata <- cbind(species = "background", long = 1000, lat = 2000, absc) # Matrix with name, dummy lat and long, and predictor values
    write.csv(abscdata, "D:/R/DiversityCHIRPSBIO01A/samples/NM_background_swd.csv", row.names = F) # Store A inputfile for MaxEnt
    m <- system(command=paste('java -mx1500m -jar maxent.jar -e samples/NM_background_swd.csv -s samples/NM_presences_swd.csv projectionlayers=projection outputdirectory=outputsnm -t AWC_CLASS_5min_CAfr -t DRAINAGE_5min_CAfr -t REF_DEPTH_5min_CAfr redoifexists autorun outputformat=logistic notooltips noremoveduplicates addsamplestobackground nowarnings threads=6 noautofeature linear quadratic nohinge noproduct nothreshold l2lqthreshold=1', sep=""))
    maxentResults <- read.csv("D:/R/DiversityCHIRPSBIO01A/outputsnm/maxentResults.csv")
    nmAUC[[r]] <- maxentResults$Training.AUC # Read the AUC values of the null models
  }
  nmAUC
}

# Run the loop for all actual numbers of unique records used for the models.
nullAUC <- list() # Create an empty list to store all null model AUC values for each sample size
for (n in observationsNM) {
  a <- biascorrectednullModel(x, n, rep = 99) # 99 null models for each unique sample size
  nullAUC[[n]] <- a # Store all 99 null model AUC values for each sample size
}

# Replace NULL with NA for sample sizes that are not present.
for (i in 1:length(nullAUC)) {
  if (is.null(nullAUC[[i]]) == T) {nullAUC[[i]] <- NA}
}

# Turn nullAUC into a data.frame, a column contains all null model AUC values for a sample size.
nullAUC2 <- do.call(cbind, nullAUC)
nullAUCdataframe <- as.data.frame(nullAUC2)
colnames(nullAUCdataframe) <- c(1:ncol(nullAUCdataframe)) # Name the columns

# Get the rank number of the species model AUC when ranked with 99 null model AUCs.
RankAUCMaxent <- c() # Create an empty vector to store the results
dat.al3 <- as.matrix(dat.al2)
for (i in 1:nrow(dat.al3)) {
  j <- as.numeric(dat.al3[i,2]) # For each sample size ...
  k <- nullAUCdataframe[,j] # ... get all null model aUC values
  l <- dat.al3[i,3] # ... get the species model AUC value
  m <- c(as.numeric(l), as.numeric(k)) # ... combine them in 1 object
  n <- rank(m) # ... rank them
  o <- n[1] # ... and get the rank number of the species AUC value
  RankAUCMaxent[i] <- o
}
dat.al4 <- cbind(dat.al3, RankAUCMaxent) # Attach the MaxEnt AUC's rank numbers
colnames(dat.al4)[5] <- "RankAUCMaxent" # Name the column


Sys.time()
save.image(file = "Commonvsrare_CHIRPSBIO01_NM1_13082015.RData")


#######################################################################################
###   7.B. Gabon plus 5 degrees buffer zone training area   ###
#######################################################################################

# Get the actual numbers of unique records used for the models.
dat.al3_Gabon <- as.data.frame(dat.al2_Gabon)
records_Gabon <- as.vector(dat.al3_Gabon$Sample_size_used)
recordsunique_Gabon <- unique(records_Gabon)
observationsNM_Gabon <- as.numeric(recordsunique_Gabon)
observationsNM_Gabon <- sort(observationsNM_Gabon)
observationsNM_Gabon

# Get the predictor files including the mask file for all sampled locations.
predictorfiles_nm_Gabon <- list.files("D:/R/DiversityCHIRPSBIO01A/layersGabon", pattern = '.asc', full.names=T)
predictorfiles_nm_Gabon
# Add the collection bias mask file.
predictorfiles_nm_Gabon <- c(predictorfiles_nm_Gabon, "D:/R/DiversityCHIRPSBIO01A/BiasGabonMask.asc")
predictorfiles_nm_Gabon
predictors_nm_Gabon <- stack(predictorfiles_nm_Gabon) # RasterStack: ncols, nrows, cell size included
predictors_nm_Gabon_matrix <- as.matrix(predictors_nm_Gabon)
predictors_nm_Gabon_df <- data.frame(predictors_nm_Gabon_matrix)
predictors_nm_Gabon_df$ID <- c(1:nrow(predictors_nm_Gabon_df)) # Add a unique ID to each row
x <- predictors_nm_Gabon_df
drops1 <- c("BiasMask", "BiasGabonMask", "ID", "CAfrMask", "GabonMask", "GabonbufferMask") # Columns to be deleted later
x <- x[which(x$BiasGabonMask == 1), ] # Subset for collection localities only
x <- na.omit(x) # Omit cells with NA's for any predictor


# Define the bias-corrected null model function.
biascorrectednullModel <- function (x, n, rep) # x = data, n = sample size, rep = repetitions
{
  nmAUC <- list() # Create an empty list to store all null models AUC values
  for (r in 1:rep) {
    pres <- x[sample(nrow(x), n), ] # Random sample with size equal to n
    pseudoabsc <- x[ !(x$ID %in% pres$ID), ] # Subtract sampled prescences from the main object
    pres <- pres[ ,!(names(pres) %in% drops1)] # Presence data without BiasMask and ID
    absc <- pseudoabsc[ ,!(names(pseudoabsc) %in% drops1)] # Pseudo-absence data without BiasMask and ID
    absc <- na.omit(absc) # Omit cells with no data for one or more layers
    if (nrow(absc) > 10000) absc <- absc[sample(nrow(absc), 10000), ] else absc <- absc # Limit pseudo-absences to 10000
    specp <- rep(n, nrow(pres)) # List with sample names for visualisation
    presdata <- cbind(species = specp, long = "dummylong", lat = "dummylat", pres) # Matrix with name, dummy lat and long, predictor values
    write.csv(presdata, "D:/R/DiversityCHIRPSBIO01A/samples/NM_presences_Gabon_swd.csv", row.names = F) # Store random P inputfile for MaxEnt
    abscdata <- cbind(species = "background", long = 1000, lat = 2000, absc) # Matrix with name, dummy lat and long, and predictor values
    write.csv(abscdata, "D:/R/DiversityCHIRPSBIO01A/samples/NM_background_Gabon_swd.csv", row.names = F) # Store A inputfile for MaxEnt
    m <- system(command=paste('java -mx1500m -jar maxent.jar -e samples/NM_background_Gabon_swd.csv -s samples/NM_presences_Gabon_swd.csv projectionlayers=projectionGabon outputdirectory=outputsnmGabon -t AWC_CLASS_5min_CAfr -t DRAINAGE_5min_CAfr -t REF_DEPTH_5min_CAfr redoifexists autorun outputformat=logistic notooltips noremoveduplicates addsamplestobackground nowarnings threads=6 noautofeature linear quadratic nohinge noproduct nothreshold l2lqthreshold=1', sep=""))
    maxentResults <- read.csv("D:/R/DiversityCHIRPSBIO01A/outputsnmGabon/maxentResults.csv")
    nmAUC[[r]] <- maxentResults$Training.AUC # Read the AUC values of the null models
  }
  nmAUC
}

# Run the loop for all actual numbers of unique records used for the models.
nullAUC_Gabon <- list() # Create an empty list to store all null model AUC values for each sample size
for (n in observationsNM_Gabon) {
  a <- biascorrectednullModel(x, n, rep = 99) # 99 null models for each unique sample size
  nullAUC_Gabon[[n]] <- a # Store all 99 null model AUC values for each sample size
}

# Replace NULL with NA for sample sizes that are not present.
for (i in 1:length(nullAUC_Gabon)) {
  if (is.null(nullAUC_Gabon[[i]]) == T) {nullAUC_Gabon[[i]] <- NA}
}

# Turn nullAUC into a data.frame, a column contains all null model AUC values for a sample size.
nullAUC_Gabon2 <- do.call(cbind, nullAUC_Gabon)
nullAUCdataframe_Gabon <- as.data.frame(nullAUC_Gabon2)
colnames(nullAUCdataframe_Gabon) <- c(1:ncol(nullAUCdataframe_Gabon)) # Name the columns

# Get the rank number of the species model AUC when ranked against 99 null model AUCs.
RankAUCMaxent_Gabon <- c() # Create an empty vector to store the results
dat.al3_Gabon <- as.matrix(dat.al2_Gabon)
for (i in 1:nrow(dat.al3_Gabon)) {
  j <- as.numeric(dat.al3_Gabon[i,2]) # For each sample size ...
  k <- nullAUCdataframe_Gabon[,j] # ... get all null model aUC values
  l <- dat.al3_Gabon[i,3] # ... get the species model AUC value
  m <- c(as.numeric(l), as.numeric(k)) # ... combine them in 1 object
  n <- rank(m) # ... rank them
  o <- n[1] # ... and get the rank number of the species AUC value
  RankAUCMaxent_Gabon[i] <- o
}
dat.al4_Gabon <- cbind(dat.al3_Gabon, RankAUCMaxent_Gabon) # Attach the MaxEnt AUC's rank numbers
colnames(dat.al4_Gabon)[6] <- "RankAUCMaxent" # Name the column

Sys.time()
save.image(file = "Commonvsrare_CHIRPSBIO01_NM2_13082015.RData")


#######################################################################################
#########################  8. Selection of models with sufficient accuracy  ###########
#######################################################################################
# Here, we select SDMs based on 2 criteria:
# 1) The used sample size equals or exceeds the required minimum sample size. A minimum
# number of records is required to generate accurate SDMs. This number differs for
# species of different prevalence classes (van Proosdij & al. 2015).
# 2) The model significantly deviates from chance when tested against random null
# models (Raes & ter Steege, 2007).

# Exclude species in dat.al that are not in dat.al_Gabon. These species are recorded
# for Gabon without locality or with inaccurate locality.
dat.al5 <- as.data.frame(dat.al4)
dat.al5_Gabon <- as.data.frame(dat.al4_Gabon)
species_diff <- setdiff(as.character(dat.al5$Species), as.character(dat.al5_Gabon$Species))
species_diff_data <- dat.al5[which(dat.al5$Species %in% species_diff), ] # 74

# Convert the elements to characters and numerics.
dat.al5$Species <- as.character(dat.al5$Species)
dat.al5$Sample_size_used <- as.numeric(as.character(dat.al5$Sample_size_used))
dat.al5$AUCMaxent <- as.numeric(as.character(dat.al5$AUCMaxent))
dat.al5$prevalence <- as.numeric(as.character(dat.al5$prevalence))
dat.al5$RankAUCMaxent <- as.numeric(as.character(dat.al5$RankAUCMaxent))
str(dat.al5)
dat.al5_Gabon$Species <- as.character(dat.al5_Gabon$Species)
dat.al5_Gabon$Sample_size_used <- as.numeric(as.character(dat.al5_Gabon$Sample_size_used))
dat.al5_Gabon$AUCMaxent <- as.numeric(as.character(dat.al5_Gabon$AUCMaxent))
dat.al5_Gabon$prevalence_Gabon <- as.numeric(as.character(dat.al5_Gabon$prevalence_Gabon))
dat.al5_Gabon$prevalence_Africa <- as.numeric(as.character(dat.al5_Gabon$prevalence_Africa))
dat.al5_Gabon$RankAUCMaxent <- as.numeric(as.character(dat.al5_Gabon$RankAUCMaxent))
str(dat.al5_Gabon)

# For each species, check the 2 criteria. If the prevalence based on the African SDM
# < 0.1, we used the African projection of the SDM trained on Gabon plus buffer zone.
Species_Gabon2 <- dat.al5_Gabon$Species # Species names
prevalence_analysis <- c()
enough_samples <- c()
rankAUC <- c()
Africa_or_Gabon <- c()

for (i in Species_Gabon2){
  prevalence_Africa <- dat.al5[i,"prevalence"] # Prevalence of African SDM
  prevalence_Gabon <- dat.al5_Gabon[i,"prevalence_Gabon"] # Prevalence of Gabonese SDM
  prevalence_Africa_projected <- dat.al5_Gabon[i,"prevalence_Africa"] # Prevalence of African projection of Gabonese SDM
  samplesize <- dat.al5[i,"Sample_size_used"] # sample size of African SDM
  samplesize_Gabon <- dat.al5_Gabon[i,"Sample_size_used"] # sample size of Gabonese SDM
  # For species with a predicted prevalence >= 0.1 based on the African SDM:
  if (prevalence_Africa >= 0.1) {
    Africa_or_Gabon_value <- 1 # use the African SDM
    # Define the minimum required sample size for each prevalence class.
    if (prevalence_Africa >= 0.1 & prevalence_Africa < 0.2) {
      minsamplesize <- 7
    } else if (prevalence_Africa >= 0.2 & prevalence_Africa < 0.3) {
      minsamplesize <- 9
    } else if (prevalence_Africa >= 0.3 & prevalence_Africa < 0.4) {
      minsamplesize <- 12
    } else if (prevalence_Africa >= 0.4 & prevalence_Africa < 0.5) {
      minsamplesize <- 12
    } else minsamplesize <- 15
    # Check if the training sample size >= the minimum required sample size.
    if (samplesize >= minsamplesize) enough <- 1 else enough <- 0
    rankAUCvalue <- dat.al5[i,"RankAUCMaxent"]
    prevalenceanalysisvalue <- prevalence_Africa
  }
  # For species with a predicted prevalence < 0.1 based on the African SDM:
  if (prevalence_Africa < 0.1) {
    Africa_or_Gabon_value <- 2 # use the Gabonese SDM
    # Define the minimum required sample size for each prevalence class.
    if (prevalence_Gabon < 0.1) {
      minsamplesize_Gabon <- 5
    } else if (prevalence_Gabon >= 0.1 & prevalence_Gabon < 0.2) {
      minsamplesize_Gabon <- 8
    } else if (prevalence_Gabon >= 0.2 & prevalence_Gabon < 0.3) {
      minsamplesize_Gabon <- 10
    } else if (prevalence_Gabon >= 0.3 & prevalence_Gabon < 0.4) {
      minsamplesize_Gabon <- 11
    } else if (prevalence_Gabon >= 0.4 & prevalence_Gabon < 0.5) {
      minsamplesize_Gabon <- 14
    } else minsamplesize_Gabon <- 17
    # Check if the training sample size >= the minimum required sample size.
    if (samplesize_Gabon >= minsamplesize_Gabon) enough <- 1 else enough <- 0
    rankAUCvalue <- dat.al5_Gabon[i,"RankAUCMaxent"]
    prevalenceanalysisvalue <- prevalence_Africa_projected
  }
  # Get the predicted prevalence based on either the African SDM or the African
  # projection of the Gabonese SDM.
  prevalence_analysis[i] <- prevalenceanalysisvalue
  enough_samples[i] <- enough
  rankAUC[i] <- rankAUCvalue
  Africa_or_Gabon[i] <- Africa_or_Gabon_value
}

# Store the results in a new dataframe.
dat.al6 <- data.frame(Species_Gabon2, Africa_or_Gabon, prevalence_analysis, enough_samples, rankAUC)
dat.al6$Species_Gabon2 <- as.character(dat.al6$Species_Gabon2)

# Select the species for which the sample size is large enough.
dat.al7 <- dat.al6[which(dat.al6[ ,"enough_samples"] == 1), ]
dim(dat.al7) # 5111

# Select the species which' SDMs that also pass the null model test.
dat.al8 <- dat.al7[which(dat.al7[ ,"rankAUC"] %in% c(96:100)), ]
dim(dat.al8) # 2484

# Compute the information index of the species, defined as i * (1 - i), where i is the
# prevalence of the species (Lennon & al., 2004).
dat.al8$informationindex <- dat.al8$prevalence_analysis * (1 - dat.al8$prevalence_analysis)

# Compute file names with pathways of accepted SDMs. Select the projection on Africa based
# on SDMs trained on Africa or on Gabon plus buffer zone, as coded by 'Africa_or_Gabon'.
namelistacceptedspecies <- dat.al8[ ,1]
fullnamelistacceptedspecies <- c()
fullnamelistacceptedspeciesweighted <- c()
for (i in 1:length(namelistacceptedspecies)) {
  if (dat.al8[i,"Africa_or_Gabon"] == 1) {
    filepath <- "D:/R/DiversityCHIRPSBIO01A/outputs/"
    filepathweighted <- "D:/R/DiversityCHIRPSBIO01A/weighted/"
  } else {
    filepath <- "D:/R/DiversityCHIRPSBIO01A/outputsGabon/"
    filepathweighted <- "D:/R/DiversityCHIRPSBIO01A/weightedAfrica/"
    }
  filename <- paste(filepath, namelistacceptedspecies[i], "_projection_thresholded.asc", sep = "")
  filenameweighted <- paste(filepathweighted, namelistacceptedspecies[i], "_weightedrareness.asc", sep = "")
  fullnamelistacceptedspecies[i] <- filename
  fullnamelistacceptedspeciesweighted[i] <- filenameweighted
}
fullnamelistacceptedspecies[1:10]
fullnamelistacceptedspeciesweighted[1:10]

Sys.time()
save.image(file = "Commonvsrare_CHIRPSBIO01_SDMselect_13082015.RData")


#######################################################################################
#########################  9. Species richness and weighted endemism  #################
#######################################################################################
# Here, we compute patterns of total species richness, weighted endemism and residual
# weighted endemism using accepted SDMs. Total species richness is computed by stacking
# and summing all accepted thresholded P/A SDMs. Weighted endemism is computed by stacking
# and summing the weighted rarity RasterLayers of accepted SDMs. Relative weighted
# endemism is defined as the relative difference between the observed and the predicted
# values of weighted endemism in a rastre cell relative to the predicted value.

# Compute total species richness.
totaldiversitystack <- stack(fullnamelistacceptedspecies) # All accepted thresholded SDMs
totaldiversity <- calc(totaldiversitystack, fun = sum, na.rm = FALSE) # Calculate richness
totaldiversity_Gabon <- crop(totaldiversity, Gabonmask) # Crop to the extent of Gabon
totaldiversity_Gabon <- mask(totaldiversity_Gabon, Gabonmask) # Mask areas outside Gabon
plot(totaldiversity_Gabon)
plot(Gabonshp, add = TRUE, lwd = 2)
setwd("D:/R/DiversityCHIRPSBIO01A/results") # Set wd for writeRaster to work
writeRaster(totaldiversity, filename = paste("D:/R/DiversityCHIRPSBIO01A/results/totaldiversity_Africa.asc", sep = ""), format = 'ascii', NAflag = -9999, overwrite = TRUE)
writeRaster(totaldiversity_Gabon, filename = paste("D:/R/DiversityCHIRPSBIO01A/results/totaldiversity_Gabon.asc", sep = ""), format = 'ascii', NAflag = -9999, overwrite = TRUE)
setwd("D:/R/DiversityCHIRPSBIO01A")

# Compute weighted endemism.
weightedrarenessstack <- stack(fullnamelistacceptedspeciesweighted) # weighted rarity layers
weightedrarenes <- calc(weightedrarenessstack, fun = sum, na.rm = FALSE) # Calculate endemism
plot(weightedrarenes)
weightedrarenes_Gabon <- crop(weightedrarenes, Gabonmask) # Crop to the extent of Gabon
weightedrarenes_Gabon <- mask(weightedrarenes_Gabon, Gabonmask) # Mask areas outside Gabon
plot(weightedrarenes_Gabon) # Plot the total diversity map of Gabon
plot(Gabonshp, add = TRUE, lwd = 2)
setwd("D:/R/DiversityCHIRPSBIO01A/results") # Set wd for writeRaster to work
writeRaster(weightedrarenes, filename = paste("D:/R/DiversityCHIRPSBIO01A/results/weightedrareness_Africa.asc", sep = ""), format = 'ascii', NAflag = -9999, overwrite = TRUE)
writeRaster(weightedrarenes_Gabon, filename = paste("D:/R/DiversityCHIRPSBIO01A/results/weightedrareness_Gabon.asc", sep = ""), format = 'ascii', NAflag = -9999, overwrite = TRUE)
setwd("D:/R/DiversityCHIRPSBIO01A")

# Compute relative residuals of weighted endemism.
residual.files <- stack(totaldiversity, weightedrarenes) # Data files
residual.files_matrix <- as.matrix(residual.files) # Convert to matrix
residual.files_df <- data.frame(residual.files_matrix) # Convert to date frame
residual.files_df <- na.omit(residual.files_df) # Exclude cells in oceans
totaldiversitydf <- residual.files_df[ ,1] # Total species richness
weighted_rareness <- residual.files_df[ ,2] # Weighted endemism

# Fit a curve using lm() and poly() functions ('stats' package, R Core Team, 2014).
# We select the 4th order lm as higher order lms do not improve.
lm2 <- lm(weighted_rareness ~ poly(totaldiversitydf, 2, raw = TRUE) -1)
lm3 <- lm(weighted_rareness ~ poly(totaldiversitydf, 3, raw = TRUE) -1)
lm4 <- lm(weighted_rareness ~ poly(totaldiversitydf, 4, raw = TRUE) -1)
plot(totaldiversitydf, weighted_rareness, xlim = c(0, 1400) , ylim = c(0, 0.7))
lines(c(0, totaldiversitydf), predict(lm2, data.frame(totaldiversitydf = c(0, totaldiversitydf))), col = 'purple')
lines(c(0, totaldiversitydf), predict(lm3, data.frame(totaldiversitydf = c(0, totaldiversitydf))), col = 'red')
lines(c(0, totaldiversitydf), predict(lm4, data.frame(totaldiversitydf = c(0, totaldiversitydf))), col = 'green')
# Read the model equations and find the best model using AIC and Adjusted R^2.
summary(lm2)
summary(lm3)
summary(lm4)
AIC(lm2, lm3, lm4, k = log(length(totaldiversitydf)))

# Predict the weighted rarity values.
weighted_rareness_predicted <- predict(lm4, data.frame(totaldiversitydf = totaldiversitydf))
e <- data.frame(totaldiversitydf, weighted_rareness, weighted_rareness_predicted)
# compute the residuals and relative residual weighted endemism.
e$residual <- e$weighted_rareness_predicted - e$weighted_rareness
e$rel_residual <- e$residual/e$weighted_rareness_predicted
# get the ID numbers of the raster cells.
cellIDnumbers <- which(!is.na(values(totaldiversity)))
# Cbind the cell ID numbers with the relative residual weighted endemism values.
IDnumbersdf <- cbind(cellIDnumbers, e)
# Substitute the cell values with the relative residuals using the subs() function
# ('raster' package, Rijmans, 2014).
relres_weightedrareness <- subs(x = totaldiversity, y = IDnumbersdf, by = 1, which = 6)
plot(relres_weightedrareness)
setwd("D:/R/DiversityCHIRPSBIO01A/results") # Set wd for writeRaster to work
writeRaster(relres_weightedrareness, filename = paste("D:/R/DiversityCHIRPSBIO01A/results/relres_weightedrareness_Africa.asc", sep = ""), format = 'ascii', NAflag = -9999, overwrite = TRUE)
setwd("D:/R/DiversityCHIRPSBIO01A")


#######################################################################################
#########################  10. Sequences of species based on species' prevalence  #####
#######################################################################################

#######################################################################################
###   10.A. Sequences based on African prevalence   ###
#######################################################################################
# Here, we generate sequences of species based on the predicted prevalence in tropical
# Africa: 1 sequence with species ranked from most narrow-ranged to most widespread,
# 1 sequence with species ranked from most widespread to most narrow-ranged. 100 random
# sequences are defined further below.

# Stack total species richness, weighted endemism, residual weighted endemism and the
# species P/A maps.
diversityfiles <- c("D:/R/DiversityCHIRPSBIO01A/results/totaldiversity_Africa.asc",
                    "D:/R/DiversityCHIRPSBIO01A/results/weightedrareness_Africa.asc",
                    "D:/R/DiversityCHIRPSBIO01A/results/relres_weightedrareness_Africa.asc")
diversity_acceptedspecies <- c(diversityfiles, fullnamelistacceptedspecies)
diversity_PAmaps_stack <- stack(diversity_acceptedspecies)

# Crop the files to the country borders of Gabon.
diversity_PAmaps_stack_Gabon <- crop(diversity_PAmaps_stack, Gabonmask)
diversity_PAmaps_stack_Gabon <- mask(diversity_PAmaps_stack_Gabon, Gabonmask)

# Convert to dataframe: rows represent cells, columns represent predictors and species.
diversity_PAmaps_Gabon_df <- as.data.frame(diversity_PAmaps_stack_Gabon)
diversity_PAmaps_Gabon_df <- na.omit(diversity_PAmaps_Gabon_df) # Exclude cells with NA's

# For each species count the number of presence localities inside Gabon.
diversity_PAmaps_Gabon_df <- rbind(diversity_PAmaps_Gabon_df, PrevalenceGabon = colSums(diversity_PAmaps_Gabon_df))

# Add the prevalence values based on the African study area.
diversity_PAmaps_Gabon_df <- rbind(diversity_PAmaps_Gabon_df, PrevalenceAfrica = c(rep(1, length(diversityfiles)), dat.al8$prevalence_analysis))
diversity_PAmaps_Gabon_df["PrevalenceGabon",c(1:20,28)] # View part of the row with 'PrevalenceGabon'
diversity_PAmaps_Gabon_df["PrevalenceAfrica",c(18:20,27)] # View part of the row with 'PrevalenceAfrica'

# Add the information index values based on the African study area.
diversity_PAmaps_Gabon_df <- rbind(diversity_PAmaps_Gabon_df, informationindex = c(rep(1, length(diversityfiles)),dat.al8$informationindex))
diversity_PAmaps_Gabon_df["informationindex",c(1,2,3,2487)] # View part of the row with 'informationindex'

# Exclude species without predicted presences in Gabon, e.g. species recorded from the
# 5 degrees buffer zone.
diversity_PAmaps_Gabon_df <- diversity_PAmaps_Gabon_df[ ,which(diversity_PAmaps_Gabon_df["PrevalenceGabon", ] != 0)]
dim(diversity_PAmaps_Gabon_df) # 2891 2092

# Copy to object for printing, see below.
Figure1_diversity_PAmaps_Gabon_df <- diversity_PAmaps_Gabon_df

# Define the species sequences based on predicted prevalence in Africa.
diversity_PAmaps_Gabon_df2 <- diversity_PAmaps_Gabon_df[!rownames(diversity_PAmaps_Gabon_df) %in% "PrevalenceGabon", ] # Delete Gabonese prevalence values
narrowtowide <- diversity_PAmaps_Gabon_df2[ ,order(diversity_PAmaps_Gabon_df2[which(rownames(diversity_PAmaps_Gabon_df2) == "PrevalenceAfrica"), ])] # Order on predicted prevalence in Africa
narrowtowide[2886:2890,1:5] # View the most rare species
narrowtowide[2886:2890,2087:2092] # View the most common species
narrowtowide <- narrowtowide[!rownames(narrowtowide) %in% "PrevalenceAfrica", ] # Delete African prevalence values
widetonarrow <- diversity_PAmaps_Gabon_df2[ ,rev(order(diversity_PAmaps_Gabon_df2[which(rownames(diversity_PAmaps_Gabon_df2) == "PrevalenceAfrica"), ]))]
widetonarrow[2886:2889,1:5] # View the most common species
widetonarrow[2886:2890,2087:2092] # View the most rare species
widetonarrow <- widetonarrow[!rownames(widetonarrow) %in% "PrevalenceAfrica", ] # Delete African prevalence values

#######################################################################################
###   10.B. Sequences based on Gabonese prevalence   ###
#######################################################################################
# Here, similar sequences are computed but now species are ordered on the predicted
# prevalence in Gabon. 100 random sequences are defined further below.

diversity_PAmaps_Gabon_df3 <- diversity_PAmaps_Gabon_df[!rownames(diversity_PAmaps_Gabon_df) %in% "PrevalenceAfrica", ] # Delete African prevalence values
narrowtowide_Gabon <- diversity_PAmaps_Gabon_df3[ ,order(diversity_PAmaps_Gabon_df3[which(rownames(diversity_PAmaps_Gabon_df3) == "PrevalenceGabon"), ])] # Order on predicted prevalence in Gabon
narrowtowide_Gabon[2886:2890,1:5] # View the most rare species
narrowtowide_Gabon[2886:2890,2085:2092] # View the most common species
widetonarrow_Gabon <- diversity_PAmaps_Gabon_df3[ ,rev(order(diversity_PAmaps_Gabon_df3[which(rownames(diversity_PAmaps_Gabon_df3) == "PrevalenceGabon"), ]))]
widetonarrow_Gabon[2886:2890,1:5] # View the most common species
widetonarrow_Gabon[2886:2890,2087:2092] # View the most rare species

# Compute the information index for each species based on the prevalence inside Gabon.
pqr <- raster("D:/R/DiversityCHIRPSBIO01A/Gabonmask.asc")
totalnumbergridcells_Gabon <- sum(na.omit(values(pqr))) #3096

narrowtowide_Gabon[c(1:3,2888:2890),c(1,1203,2092)]
narrowtowide_Gabon <- narrowtowide_Gabon[!rownames(narrowtowide_Gabon) %in% "informationindex", ] # Delete information index values based on African prevalence
narrowtowide_Gabon[c(1:3,2888:2890),c(1,1203,2092)]
# Compute the Gabonese prevalence values.
narrowtowide_Gabon <- rbind(narrowtowide_Gabon, prevGabon = narrowtowide_Gabon["PrevalenceGabon", ]/3096)
narrowtowide_Gabon[c(1:3,2888:2890),c(1,1203,2092)]
# Compute the information index values based on Gabonese prevalences.
narrowtowide_Gabon <- rbind(narrowtowide_Gabon, Gaboninfoindex = (narrowtowide_Gabon["prevGabon", ] * (1 - narrowtowide_Gabon["prevGabon", ])))
narrowtowide_Gabon[c(1:3,2888:2891),c(100,1203,2092)]
narrowtowide_Gabon <- narrowtowide_Gabon[!rownames(narrowtowide_Gabon) %in% c("PrevalenceGabon","prevGabon"), ] # Delete Gabonese prevalence values
narrowtowide_Gabon[c(1:3,2888:2890),c(1,1203,2092)]

widetonarrow_Gabon <- widetonarrow_Gabon[!rownames(widetonarrow_Gabon) %in% "informationindex", ] # Delete information index values based on African prevalence
widetonarrow_Gabon[c(1:3,2888:2891),c(1,1203,2092)]
# Compute the Gabonese prevalence values.
widetonarrow_Gabon <- rbind(widetonarrow_Gabon, prevGabon = widetonarrow_Gabon["PrevalenceGabon", ]/3096)
widetonarrow_Gabon[c(1:3,2888:2891),c(1,1203,2092)]
# Compute the information index values based on Gabonese prevalences.
widetonarrow_Gabon <- rbind(widetonarrow_Gabon, Gaboninfoindex = (widetonarrow_Gabon["prevGabon", ] * (1 - widetonarrow_Gabon["prevGabon", ])))
widetonarrow_Gabon[c(1:3,2888:2891),c(100,1203,2092)]
widetonarrow_Gabon <- widetonarrow_Gabon[!rownames(widetonarrow_Gabon) %in% c("PrevalenceGabon","prevGabon"), ] # Delete Gabonese prevalence values
widetonarrow_Gabon[c(1:3,2888:2890),c(100,1803,2092)]


#######################################################################################
#########################  11. Correlation with total species richness   ##############
#######################################################################################

#######################################################################################
###   11.A. Correlations based on African prevalences   ###
#######################################################################################
# For the narrow-ranged to widespread, widespread to narrow-ranged, and for 100 random
# sequences, species richness based on n species (ndiversity) is computed. Pearson
# correlation of ndiversity with total species richness based on the full set of species
# is computed using the cor() function ('stats' library, R Core Team, 2014).

#######################################################################################
# Analysis for the sequence narrow-ranged to widespread.

# Split the dataframe: a dataframe with total species richness, weighted endemism and
# residual weighted endemism and a dataframe with P/A values of all accepted species.
keepcols <- c("totaldiversity_Africa", "weightedrareness_Africa", "relres_weightedrareness_Africa")
narrowtowide_diversityfiles <- narrowtowide[, colnames(narrowtowide) %in% keepcols]
narrowtowide_species <- narrowtowide[, !colnames(narrowtowide) %in% keepcols]
# Convert all values to numeric.
narrowtowide_species <- data.frame(apply(narrowtowide_species, 2, function(x) as.numeric(as.character(x))))
narrowtowide_diversityfiles <- data.frame(apply(narrowtowide_diversityfiles, 2, function(x) as.numeric(as.character(x))))
narrowtowide_diversityfiles2 <- narrowtowide_diversityfiles[-nrow(narrowtowide_diversityfiles), ] # Delete information index values

# Calculate the Pearson correlation.
resultsnarrowtowide <- c() # Make an empty object to store the results
for (i in 2:ncol(narrowtowide_species)) {
  nspeciesGabon <- narrowtowide_species[ ,1:i] # Select the n species
  # Compute the information index by summing information values of the included species.
  infoindex <- sum(nspeciesGabon[nrow(nspeciesGabon), ])
  nspeciesGabon2 <- nspeciesGabon[-nrow(nspeciesGabon), ] # Delete information index values
  nspeciesdiversity <- rowSums(nspeciesGabon2) # Compute the species richness
  # Pearson correlation of ndiversity with total species richness, weighted endemism and residuals.
  results_pearson <- cor(nspeciesdiversity, narrowtowide_diversityfiles2, method = "pearson")
  resultsvaluesall <- cbind(i, infoindex, results_pearson)
  resultsnarrowtowide <- rbind(resultsnarrowtowide, resultsvaluesall) # Store results
  print(i)
}
resultsnarrowtowide[250,]; dim(resultsnarrowtowide)

#######################################################################################
# Analysis for the sequence widespread to narrow-ranged.

# Split the dataframe.
widetonarrow_diversityfiles <- widetonarrow[, colnames(widetonarrow) %in% keepcols]
widetonarrow_species <- widetonarrow[, !colnames(widetonarrow) %in% keepcols]
# Convert all values to numeric.
widetonarrow_species <- data.frame(apply(widetonarrow_species, 2, function(x) as.numeric(as.character(x))))
widetonarrow_diversityfiles <- data.frame(apply(widetonarrow_diversityfiles, 2, function(x) as.numeric(as.character(x))))
widetonarrow_diversityfiles2 <- widetonarrow_diversityfiles[-nrow(widetonarrow_diversityfiles), ] # Delete information index values

# Calculate the Pearson correlation.
resultswidetonarrow <- c() # Make an empty object to store the results
for (i in 2:ncol(widetonarrow_species)) {
  nspeciesGabon <- widetonarrow_species[ ,1:i] # Select the n species
  # Compute the information index by summing information values of the included species.
  infoindex <- sum(nspeciesGabon[nrow(nspeciesGabon), ])
  nspeciesGabon2 <- nspeciesGabon[-nrow(nspeciesGabon), ] # Delete information index values
  nspeciesdiversity <- rowSums(nspeciesGabon2) # Compute the species richness
  # Pearson correlation of ndiversity with total species richness, weighted endemism and residuals.
  results_pearson <- cor(nspeciesdiversity, widetonarrow_diversityfiles2, method = "pearson")
  resultsvaluesall <- cbind(i, infoindex, results_pearson)
  resultswidetonarrow <- rbind(resultswidetonarrow, resultsvaluesall) # Store results
  print(i)
}
resultswidetonarrow[250, ]; dim(resultswidetonarrow)

#######################################################################################
# Analysis of the 100 random sequences.

randomsequence_diversityfiles <- widetonarrow_diversityfiles
randomsequence_diversityfiles2 <- randomsequence_diversityfiles[-nrow(randomsequence_diversityfiles), ] # Delete information index values

# Calculate the Pearson correlation.
resultsrandomsequence <- c() # Make an empty object to store the results
for (j in 1:100) {
  # Randomize the wide-to-narrow species dataframe.
  randomsequence_species <- widetonarrow_species[ ,sample(ncol(widetonarrow_species))]
  for (i in 2:ncol(randomsequence_species)) {
    nspeciesGabon <- randomsequence_species[ ,1:i] # Select the n species
    # Compute the information index by summing information values of the included species.
    infoindex <- sum(nspeciesGabon[nrow(nspeciesGabon), ])
    nspeciesGabon2 <- nspeciesGabon[-nrow(nspeciesGabon), ] # Delete information index values
    nspeciesdiversity <- rowSums(nspeciesGabon2) # Compute the species richness
    # Pearson correlation of ndiversity with total species richness, weighted endemism and residuals.
    results_pearson <- cor(nspeciesdiversity, randomsequence_diversityfiles2, method = "pearson")
    resultsvaluesall <- cbind(i, infoindex, results_pearson)
    resultsrandomsequence <- rbind(resultsrandomsequence, resultsvaluesall) # Store results
    print(paste(j, i), sep = "")
  }}
resultsrandomsequence[250, ]; dim(resultsrandomsequence)


#######################################################################################
###   11.B. Correlations based on Gabonese prevalences   ###
#######################################################################################

# Here, correlations are computed for the sequences ordered on the predicted prevalence
# inside the country borders of Gabon.

#######################################################################################
# Analysis for the sequence narrow-ranged to widespread.

# Split the dataframe.
keepcols <- c("totaldiversity_Africa", "weightedrareness_Africa", "relres_weightedrareness_Africa")
narrowtowide_Gabon_diversityfiles <- narrowtowide_Gabon[, colnames(narrowtowide_Gabon) %in% keepcols]
narrowtowide_Gabon_species <- narrowtowide_Gabon[, !colnames(narrowtowide_Gabon) %in% keepcols]
# Convert all values to numeric.
narrowtowide_Gabon_species <- data.frame(apply(narrowtowide_Gabon_species, 2, function(x) as.numeric(as.character(x))))
narrowtowide_Gabon_diversityfiles <- data.frame(apply(narrowtowide_Gabon_diversityfiles, 2, function(x) as.numeric(as.character(x))))
narrowtowide_Gabon_diversityfiles2 <- narrowtowide_Gabon_diversityfiles[-nrow(narrowtowide_Gabon_diversityfiles), ] # Delete information index values

# Calculate the Pearson correlation.
resultsnarrowtowide_Gabon <- c() # Make an empty object to store the results
for (i in 2:ncol(narrowtowide_Gabon_species)) {
  nspeciesGabon <- narrowtowide_Gabon_species[ ,1:i] # Select the n species
  # Compute the information index by summing information values of the included species.
  infoindex <- sum(nspeciesGabon[nrow(nspeciesGabon), ])
  nspeciesGabon2 <- nspeciesGabon[-nrow(nspeciesGabon), ] # Delete information index values
  nspeciesdiversity <- rowSums(nspeciesGabon2) # Compute the species richness
  # Pearson correlation of ndiversity with total species richness, weighted endemism and residuals.
  results_pearson <- cor(nspeciesdiversity, narrowtowide_Gabon_diversityfiles2, method = "pearson")
  resultsvaluesall <- cbind(i, infoindex, results_pearson)
  resultsnarrowtowide_Gabon <- rbind(resultsnarrowtowide_Gabon, resultsvaluesall) # Store results
  print(i)
}
resultsnarrowtowide_Gabon[250,]; dim(resultsnarrowtowide_Gabon)

#######################################################################################
# Analysis for the sequence widespread to narrow-ranged.

# Split the dataframe.
widetonarrow_Gabon_diversityfiles <- widetonarrow_Gabon[, colnames(widetonarrow_Gabon) %in% keepcols]
widetonarrow_Gabon_species <- widetonarrow_Gabon[, !colnames(widetonarrow_Gabon) %in% keepcols]
# Convert all values to numeric.
widetonarrow_Gabon_species <- data.frame(apply(widetonarrow_Gabon_species, 2, function(x) as.numeric(as.character(x))))
widetonarrow_Gabon_diversityfiles <- data.frame(apply(widetonarrow_Gabon_diversityfiles, 2, function(x) as.numeric(as.character(x))))
widetonarrow_Gabon_diversityfiles2 <- widetonarrow_Gabon_diversityfiles[-nrow(widetonarrow_Gabon_diversityfiles), ] # Delete information index values

# Calculate the Pearson correlation.
resultswidetonarrow_Gabon <- c() # Make an empty object to store the results
for (i in 2:ncol(widetonarrow_Gabon_species)) {
  nspeciesGabon <- widetonarrow_Gabon_species[ ,1:i] # Select the n species
  # Compute the information index by summing information values of the included species.
  infoindex <- sum(nspeciesGabon[nrow(nspeciesGabon), ])
  nspeciesGabon2 <- nspeciesGabon[-nrow(nspeciesGabon), ] # Delete information index values
  nspeciesdiversity <- rowSums(nspeciesGabon2) # Compute the species richness
  # Pearson correlation of ndiversity with total species richness, weighted endemism and residuals.
  results_pearson <- cor(nspeciesdiversity, widetonarrow_Gabon_diversityfiles2, method = "pearson")
  resultsvaluesall <- cbind(i, infoindex, results_pearson)
  resultswidetonarrow_Gabon <- rbind(resultswidetonarrow_Gabon, resultsvaluesall) # Store results
  print(i)
}
resultswidetonarrow_Gabon[250, ]; dim(resultswidetonarrow_Gabon)

#######################################################################################
# Analysis of the 100 random sequences.

randomsequence_Gabon_diversityfiles <- widetonarrow_Gabon_diversityfiles
randomsequence_Gabon_diversityfiles2 <- randomsequence_Gabon_diversityfiles[-nrow(randomsequence_Gabon_diversityfiles), ] # Delete information index values

# Calculate the Pearson correlation and adjusted R-squared values.
resultsrandomsequence_Gabon <- c() # Make an empty object to store the results
for (j in 1:100) {
  # Randomize the wide-to-narrow species dataframe.
  randomsequence_Gabon_species <- widetonarrow_Gabon_species[ ,sample(ncol(widetonarrow_Gabon_species))]
  for (i in 2:ncol(randomsequence_Gabon_species)) {
    nspeciesGabon <- randomsequence_Gabon_species[ ,1:i] # Select the n species
    # Compute the information index by summing information values of the included species.
    infoindex <- sum(nspeciesGabon[nrow(nspeciesGabon), ])
    nspeciesGabon2 <- nspeciesGabon[-nrow(nspeciesGabon), ] # Delete information index values
    nspeciesdiversity <- rowSums(nspeciesGabon2) # Compute the species richness
    # Pearson correlation of ndiversity with total species richness, weighted endemism and residuals.
    results_pearson <- cor(nspeciesdiversity, randomsequence_Gabon_diversityfiles2, method = "pearson")
    resultsvaluesall <- cbind(i, infoindex, results_pearson)
    resultsrandomsequence_Gabon <- rbind(resultsrandomsequence_Gabon, resultsvaluesall) # Store results
    print(paste(j, i), sep = "")
  }}
resultsrandomsequence_Gabon[250, ]; dim(resultsrandomsequence_Gabon)

Sys.time()
save.image(file = "Commonvsrare_CHIRPSBIO1_correlations_13082015.RData")


#######################################################################################
#########################  12. Correlation with weighted endemism   ###################
#######################################################################################
# For each sequence, we compute weighted endemism based on n species (nweightedendemism).
# Pearson correlation of nweightedendemism with weighted endemism based on the full set
# of species is computed using the cor() function ('stats' library, R Core Team, 2014).

#######################################################################################
###   12.A. Compute the species sequences based on African prevalences   ###
#######################################################################################

# Using the same procedure as above, we here generate species sequences and compute the
# sequential correlations but now use the weighted endemism files of the species instead
# of the thresholded presence/absence files.

# Stack total species richness, weighted endemism, residual weighted endemism and the
# species P/A maps.
diversityfiles <- c("D:/R/DiversityCHIRPSBIO01A/results/totaldiversity_Africa.asc",
                    "D:/R/DiversityCHIRPSBIO01A/results/weightedrareness_Africa.asc",
                    "D:/R/DiversityCHIRPSBIO01A/results/relres_weightedrareness_Africa.asc")
diversity_acceptedspeciesweighted <- c(diversityfiles, fullnamelistacceptedspeciesweighted)
diversity_wendmaps_stack <- stack(diversity_acceptedspeciesweighted)

# Crop the files to the country borders of Gabon.
diversity_wendmaps_stack_Gabon <- crop(diversity_wendmaps_stack, Gabonmask)
diversity_wendmaps_stack_Gabon <- mask(diversity_wendmaps_stack_Gabon, Gabonmask)

# Convert to dataframe: rows represent cells, columns represent predictors and species.
diversity_wendmaps_Gabon_df <- as.data.frame(diversity_wendmaps_stack_Gabon)
diversity_wendmaps_Gabon_df <- na.omit(diversity_wendmaps_Gabon_df) # Exclude cells with NA's

# Note: the species weighted endemism files are represented in the dataframe by columns.
# The values in the columns are the weighted endemism values. In order to compute the
# prevalence inside Gabon, we here replace all non-zero values by 1. Further below, the
# original weighted endemism values are reloaded again.
diversity_wendmaps_Gabon_dftest <- diversity_wendmaps_Gabon_df
diversity_wendmaps_Gabon_dftest[c(2887:2890),c(1,2485:2487)]
# Seperate the columns for species from the columns with diversity values.
diversity_wendmaps_Gabon_dftest1 <- diversity_wendmaps_Gabon_dftest[ ,c(1:3)]
diversity_wendmaps_Gabon_dftest2 <- diversity_wendmaps_Gabon_dftest[ ,c(4:2487)]
# Replace all weighted endemism values (= all non-zero values) by 1.
diversity_wendmaps_Gabon_dftest2[diversity_wendmaps_Gabon_dftest2 != 0] <- 1
diversity_wendmaps_Gabon_dftest2[c(2887:2890),c(2482:2484)]
# Cbind the 2 objects again.
diversity_wendmaps_Gabon_dftest <- cbind(diversity_wendmaps_Gabon_dftest1, diversity_wendmaps_Gabon_dftest2)
diversity_wendmaps_Gabon_dftest[c(2887:2890),c(1,2485:2487)]

# For each species count the number of presence localities inside Gabon.
diversity_wendmaps_Gabon_dftest <- rbind(diversity_wendmaps_Gabon_dftest, PrevalenceGabon = colSums(diversity_wendmaps_Gabon_dftest))
diversity_wendmaps_Gabon_dftest[c(2887:2891),c(1,2485:2487)]

# Add the prevalence values based on the African study area.
diversity_wendmaps_Gabon_dftest <- rbind(diversity_wendmaps_Gabon_dftest, PrevalenceAfrica = c(rep(1, length(diversityfiles)), dat.al8$prevalence_analysis))
diversity_wendmaps_Gabon_dftest["PrevalenceGabon",c(1:20,28)] # View part of the row with 'PrevalenceGabon'
diversity_wendmaps_Gabon_dftest["PrevalenceAfrica",c(18:20,27)] # View part of the row with 'PrevalenceAfrica'

# Add the information index values based on the African study area.
diversity_wendmaps_Gabon_dftest <- rbind(diversity_wendmaps_Gabon_dftest, informationindex = c(rep(1, length(diversityfiles)),dat.al8$informationindex))
diversity_wendmaps_Gabon_dftest["informationindex",c(1,2,3,2487)] # View part of the row with 'informationindex'
diversity_wendmaps_Gabon_dftest[c(2887:2892),c(1,2485:2487)]

# Now rbind the rows with the original weighted endemism values and the rows with the computed values for PrevalenceGabon, PrevalenceAfrica and information index.
diversity_wendmaps_Gabon_dftest2 <- rbind(diversity_wendmaps_Gabon_df, diversity_wendmaps_Gabon_dftest[c(2889:2891), ])
diversity_wendmaps_Gabon_dftest2[c(2887:2892),c(1,2485:2487)]

# Exclude species without predicted presences in Gabon, e.g. species recorded from the
# 5 degrees buffer zone.
diversity_wendmaps_Gabon_dftest2 <- diversity_wendmaps_Gabon_dftest2[ ,which(diversity_wendmaps_Gabon_dftest2["PrevalenceGabon", ] != 0)]
dim(diversity_wendmaps_Gabon_dftest2) # 2891 2092

# Now continue with the original procedure.
diversity_wendmaps_Gabon_df <- diversity_wendmaps_Gabon_dftest2

# Copy to object for printing, see below.
Figure1_diversity_wendmaps_Gabon_df <- diversity_wendmaps_Gabon_df

# Define the species sequences based on predicted prevalence in Africa.
diversity_wendmaps_Gabon_df2 <- diversity_wendmaps_Gabon_df[!rownames(diversity_wendmaps_Gabon_df) %in% "PrevalenceGabon", ] # Delete Gabonese prevalence values
narrowtowide_wend <- diversity_wendmaps_Gabon_df2[ ,order(diversity_wendmaps_Gabon_df2[which(rownames(diversity_wendmaps_Gabon_df2) == "PrevalenceAfrica"), ])] # Order on predicted prevalence in Africa
narrowtowide_wend[2886:2890,1:5] # View the most rare species
narrowtowide_wend[2886:2890,2087:2092] # View the most common species
narrowtowide_wend <- narrowtowide_wend[!rownames(narrowtowide_wend) %in% "PrevalenceAfrica", ] # Delete African prevalence values
widetonarrow_wend <- diversity_wendmaps_Gabon_df2[ ,rev(order(diversity_wendmaps_Gabon_df2[which(rownames(diversity_wendmaps_Gabon_df2) == "PrevalenceAfrica"), ]))]
widetonarrow_wend[2886:2889,1:5] # View the most common species
widetonarrow_wend[2886:2890,2087:2092] # View the most rare species
widetonarrow_wend <- widetonarrow_wend[!rownames(widetonarrow_wend) %in% "PrevalenceAfrica", ] # Delete African prevalence values


#######################################################################################
###   12.B. Compute the species sequences based on Gabonese prevalences   ###
#######################################################################################

diversity_wendmaps_Gabon_df3 <- diversity_wendmaps_Gabon_df[!rownames(diversity_wendmaps_Gabon_df) %in% "PrevalenceAfrica", ] # Delete African prevalence values
narrowtowide_wend_Gabon <- diversity_wendmaps_Gabon_df3[ ,order(diversity_wendmaps_Gabon_df3[which(rownames(diversity_wendmaps_Gabon_df3) == "PrevalenceGabon"), ])] # Order on predicted prevalence in Gabon
narrowtowide_wend_Gabon[2886:2890,1:5] # View the most rare species
narrowtowide_wend_Gabon[2886:2890,2085:2092] # View the most common species
widetonarrow_wend_Gabon <- diversity_wendmaps_Gabon_df3[ ,rev(order(diversity_wendmaps_Gabon_df3[which(rownames(diversity_wendmaps_Gabon_df3) == "PrevalenceGabon"), ]))]
widetonarrow_wend_Gabon[2886:2890,1:5] # View the most common species
widetonarrow_wend_Gabon[2886:2890,2087:2092] # View the most rare species

# Compute the information index for each species based on the prevalence inside Gabon.
pqr <- raster("D:/R/DiversityCHIRPSBIO01A/Gabonmask.asc")
totalnumbergridcells_Gabon <- sum(na.omit(values(pqr))) #3096

narrowtowide_wend_Gabon[c(1:3,2888:2890),c(1,1203,2092)]
narrowtowide_wend_Gabon <- narrowtowide_wend_Gabon[!rownames(narrowtowide_wend_Gabon) %in% "informationindex", ] # Delete information index values based on African prevalence
narrowtowide_wend_Gabon[c(1:3,2888:2890),c(1,1203,2092)]
# Compute the Gabonese prevalence values.
narrowtowide_wend_Gabon <- rbind(narrowtowide_wend_Gabon, prevGabon = narrowtowide_wend_Gabon["PrevalenceGabon", ]/3096)
narrowtowide_wend_Gabon[c(1:3,2888:2890),c(1,1203,2092)]
# Compute the information index values based on Gabonese prevalences.
narrowtowide_wend_Gabon <- rbind(narrowtowide_wend_Gabon, Gaboninfoindex = (narrowtowide_wend_Gabon["prevGabon", ] * (1 - narrowtowide_wend_Gabon["prevGabon", ])))
narrowtowide_wend_Gabon[c(1:3,2888:2891),c(100,1203,2092)]
narrowtowide_wend_Gabon <- narrowtowide_wend_Gabon[!rownames(narrowtowide_wend_Gabon) %in% c("PrevalenceGabon","prevGabon"), ] # Delete Gabonese prevalence values
narrowtowide_wend_Gabon[c(1:3,2888:2890),c(1,1203,2092)]

widetonarrow_wend_Gabon <- widetonarrow_wend_Gabon[!rownames(widetonarrow_wend_Gabon) %in% "informationindex", ] # Delete information index values based on African prevalence
widetonarrow_wend_Gabon[c(1:3,2888:2891),c(1,1203,2092)]
# Compute the Gabonese prevalence values.
widetonarrow_wend_Gabon <- rbind(widetonarrow_wend_Gabon, prevGabon = widetonarrow_wend_Gabon["PrevalenceGabon", ]/3096)
widetonarrow_wend_Gabon[c(1:3,2888:2891),c(1,1203,2092)]
# Compute the information index values based on Gabonese prevalences.
widetonarrow_wend_Gabon <- rbind(widetonarrow_wend_Gabon, Gaboninfoindex = (widetonarrow_wend_Gabon["prevGabon", ] * (1 - widetonarrow_wend_Gabon["prevGabon", ])))
widetonarrow_wend_Gabon[c(1:3,2888:2891),c(100,1203,2092)]
widetonarrow_wend_Gabon <- widetonarrow_wend_Gabon[!rownames(widetonarrow_wend_Gabon) %in% c("PrevalenceGabon","prevGabon"), ] # Delete Gabonese prevalence values
widetonarrow_wend_Gabon[c(1:3,2888:2890),c(100,1803,2092)]


#######################################################################################
###   12.C. Correlations with weighted endemism based on African prevalences   ###
#######################################################################################

#######################################################################################
# Analysis for the sequence narrow-ranged to widespread.

# Split the dataframe: a dataframe with total species richness, weighted endemism, residual
# weighted endemism and a dataframe with P/A values of all accepted species.
keepcols <- c("totaldiversity_Africa", "weightedrareness_Africa", "relres_weightedrareness_Africa")
narrowtowide_wend_diversityfiles <- narrowtowide_wend[, colnames(narrowtowide_wend) %in% keepcols]
narrowtowide_wend_species <- narrowtowide_wend[, !colnames(narrowtowide_wend) %in% keepcols]
# Convert all values to numeric.
narrowtowide_wend_species <- data.frame(apply(narrowtowide_wend_species, 2, function(x) as.numeric(as.character(x))))
narrowtowide_wend_diversityfiles <- data.frame(apply(narrowtowide_wend_diversityfiles, 2, function(x) as.numeric(as.character(x))))
narrowtowide_wend_diversityfiles2 <- narrowtowide_wend_diversityfiles[-nrow(narrowtowide_wend_diversityfiles), ] # Delete information index values

# Calculate the Pearson correlation.
resultsnarrowtowide_wend <- c() # Make an empty object to store the results
for (i in 2:ncol(narrowtowide_wend_species)) {
  nspeciesGabon <- narrowtowide_wend_species[ ,1:i] # Select the n species
  # Compute the information index by summing information values of the included species.
  infoindex <- sum(nspeciesGabon[nrow(nspeciesGabon), ])
  nspeciesGabon2 <- nspeciesGabon[-nrow(nspeciesGabon), ] # Delete information index values
  nweightedendemism <- rowSums(nspeciesGabon2) # Compute the species richness
  # Pearson correlation of ndiversity with total species richness, weighted endemism and residuals.
  results_pearson <- cor(nweightedendemism, narrowtowide_wend_diversityfiles2, method = "pearson")
  resultsvaluesall <- cbind(i, infoindex, results_pearson)
  resultsnarrowtowide_wend <- rbind(resultsnarrowtowide_wend, resultsvaluesall) # Store results
  print(i)
}
resultsnarrowtowide_wend[250,]; dim(resultsnarrowtowide_wend)

#######################################################################################
# Analysis for the sequence widespread to narrow-ranged.

# Split the dataframe.
widetonarrow_wend_diversityfiles <- widetonarrow_wend[, colnames(widetonarrow_wend) %in% keepcols]
widetonarrow_wend_species <- widetonarrow_wend[, !colnames(widetonarrow_wend) %in% keepcols]
# Convert all values to numeric.
widetonarrow_wend_species <- data.frame(apply(widetonarrow_wend_species, 2, function(x) as.numeric(as.character(x))))
widetonarrow_wend_diversityfiles <- data.frame(apply(widetonarrow_wend_diversityfiles, 2, function(x) as.numeric(as.character(x))))
widetonarrow_wend_diversityfiles2 <- widetonarrow_wend_diversityfiles[-nrow(widetonarrow_wend_diversityfiles), ] # Delete information index values

# Calculate the Pearson correlation and adjusted R-squared values.
resultswidetonarrow_wend <- c() # Make an empty object to store the results
for (i in 2:ncol(widetonarrow_wend_species)) {
  nspeciesGabon <- widetonarrow_wend_species[ ,1:i] # Select the n species
  # Compute the information index by summing information values of the included species.
  infoindex <- sum(nspeciesGabon[nrow(nspeciesGabon), ])
  nspeciesGabon2 <- nspeciesGabon[-nrow(nspeciesGabon), ] # Delete information index values
  nweightedendemism <- rowSums(nspeciesGabon2) # Compute the species richness
  # Pearson correlation of ndiversity with total species richness, weighted endemism and residuals.
  results_pearson <- cor(nweightedendemism, widetonarrow_wend_diversityfiles2, method = "pearson")
  resultsvaluesall <- cbind(i, infoindex, results_pearson)
  resultswidetonarrow_wend <- rbind(resultswidetonarrow_wend, resultsvaluesall) # Store results
  print(i)
}
resultswidetonarrow_wend[250, ]; dim(resultswidetonarrow_wend)

#######################################################################################
# Analysis of the 100 random sequences.

randomsequence_wend_diversityfiles <- widetonarrow_wend_diversityfiles
randomsequence_wend_diversityfiles2 <- randomsequence_wend_diversityfiles[-nrow(randomsequence_wend_diversityfiles), ] # Delete information index values

# Calculate the Pearson correlation and adjusted R-squared values.
resultsrandomsequence_wend <- c() # Make an empty object to store the results
for (j in 1:100) {
  # Randomize the wide-to-narrow species dataframe.
  randomsequence_wend_species <- widetonarrow_wend_species[ ,sample(ncol(widetonarrow_wend_species))]
  for (i in 2:ncol(randomsequence_wend_species)) {
    nspeciesGabon <- randomsequence_wend_species[ ,1:i] # Select the n species
    # Compute the information index by summing information values of the included species.
    infoindex <- sum(nspeciesGabon[nrow(nspeciesGabon), ])
    nspeciesGabon2 <- nspeciesGabon[-nrow(nspeciesGabon), ] # Delete information index values
    nweightedendemism <- rowSums(nspeciesGabon2) # Compute the species richness
    # Pearson correlation of ndiversity with total species richness, weighted endemism and residuals.
    results_pearson <- cor(nweightedendemism, randomsequence_wend_diversityfiles2, method = "pearson")
    resultsvaluesall <- cbind(i, infoindex, results_pearson)
    resultsrandomsequence_wend <- rbind(resultsrandomsequence_wend, resultsvaluesall) # Store results
    print(paste(j, i), sep = "")
  }}
resultsrandomsequence_wend[250, ]; dim(resultsrandomsequence_wend)


#######################################################################################
###   12.D. Correlations with weighted endemism based on Gabonese prevalences   ###
#######################################################################################

#######################################################################################
# Analysis for the sequence narrow-ranged to widespread.

# Split the dataframe.
keepcols <- c("totaldiversity_Africa", "weightedrareness_Africa", "relres_weightedrareness_Africa")
narrowtowide_wend_Gabon_diversityfiles <- narrowtowide_wend_Gabon[, colnames(narrowtowide_wend_Gabon) %in% keepcols]
narrowtowide_wend_Gabon_species <- narrowtowide_wend_Gabon[, !colnames(narrowtowide_wend_Gabon) %in% keepcols]
# Convert all values to numeric.
narrowtowide_wend_Gabon_species <- data.frame(apply(narrowtowide_wend_Gabon_species, 2, function(x) as.numeric(as.character(x))))
narrowtowide_wend_Gabon_diversityfiles <- data.frame(apply(narrowtowide_wend_Gabon_diversityfiles, 2, function(x) as.numeric(as.character(x))))
narrowtowide_wend_Gabon_diversityfiles2 <- narrowtowide_wend_Gabon_diversityfiles[-nrow(narrowtowide_wend_Gabon_diversityfiles), ] # Delete information index values

# Calculate the Pearson correlation.
resultsnarrowtowide_wend_Gabon <- c() # Make an empty object to store the results
for (i in 2:ncol(narrowtowide_wend_Gabon_species)) {
  nspeciesGabon <- narrowtowide_wend_Gabon_species[ ,1:i] # Select the n species
  # Compute the information index by summing information values of the included species.
  infoindex <- sum(nspeciesGabon[nrow(nspeciesGabon), ])
  nspeciesGabon2 <- nspeciesGabon[-nrow(nspeciesGabon), ] # Delete information index values
  nweightedendemism <- rowSums(nspeciesGabon2) # Compute the species richness
  # Pearson correlation of ndiversity with total species richness, weighted endemism and residuals.
  results_pearson <- cor(nweightedendemism, narrowtowide_wend_Gabon_diversityfiles2, method = "pearson")
  resultsvaluesall <- cbind(i, infoindex, results_pearson)
  resultsnarrowtowide_wend_Gabon <- rbind(resultsnarrowtowide_wend_Gabon, resultsvaluesall) # Store results
  print(i)
}
resultsnarrowtowide_wend_Gabon[250,]; dim(resultsnarrowtowide_wend_Gabon)

#######################################################################################
# Analysis for the sequence widespread to narrow-ranged.

# Split the dataframe.
widetonarrow_wend_Gabon_diversityfiles <- widetonarrow_wend_Gabon[, colnames(widetonarrow_wend_Gabon) %in% keepcols]
widetonarrow_wend_Gabon_species <- widetonarrow_wend_Gabon[, !colnames(widetonarrow_wend_Gabon) %in% keepcols]
# Convert all values to numeric.
widetonarrow_wend_Gabon_species <- data.frame(apply(widetonarrow_wend_Gabon_species, 2, function(x) as.numeric(as.character(x))))
widetonarrow_wend_Gabon_diversityfiles <- data.frame(apply(widetonarrow_wend_Gabon_diversityfiles, 2, function(x) as.numeric(as.character(x))))
widetonarrow_wend_Gabon_diversityfiles2 <- widetonarrow_wend_Gabon_diversityfiles[-nrow(widetonarrow_wend_Gabon_diversityfiles), ] # Delete information index values

# Calculate the Pearson correlation.
resultswidetonarrow_wend_Gabon <- c() # Make an empty object to store the results
for (i in 2:ncol(widetonarrow_wend_Gabon_species)) {
  nspeciesGabon <- widetonarrow_wend_Gabon_species[ ,1:i] # Select the n species
  # Compute the information index by summing information values of the included species.
  infoindex <- sum(nspeciesGabon[nrow(nspeciesGabon), ])
  nspeciesGabon2 <- nspeciesGabon[-nrow(nspeciesGabon), ] # Delete information index values
  nweightedendemism <- rowSums(nspeciesGabon2) # Compute the species richness
  # Pearson correlation of ndiversity with total species richness, weighted endemism and residuals.
  results_pearson <- cor(nweightedendemism, widetonarrow_wend_Gabon_diversityfiles2, method = "pearson")
  resultsvaluesall <- cbind(i, infoindex, results_pearson)
  resultswidetonarrow_wend_Gabon <- rbind(resultswidetonarrow_wend_Gabon, resultsvaluesall) # Store results
  print(i)
}
resultswidetonarrow_wend_Gabon[250, ]; dim(resultswidetonarrow_wend_Gabon)

#######################################################################################
# Analysis of the 100 random sequences.

randomsequence_wend_Gabon_diversityfiles <- widetonarrow_wend_Gabon_diversityfiles
randomsequence_wend_Gabon_diversityfiles2 <- randomsequence_wend_Gabon_diversityfiles[-nrow(randomsequence_wend_Gabon_diversityfiles), ] # Delete information index values

# Calculate the Pearson correlation and adjusted R-squared values.
resultsrandomsequence_wend_Gabon <- c() # Make an empty object to store the results
for (j in 1:100) {
  # Randomize the wide-to-narrow species dataframe.
  randomsequence_wend_Gabon_species <- widetonarrow_wend_Gabon_species[ ,sample(ncol(widetonarrow_wend_Gabon_species))]
  for (i in 2:ncol(randomsequence_wend_Gabon_species)) {
    nspeciesGabon <- randomsequence_wend_Gabon_species[ ,1:i] # Select the n species
    # Compute the information index by summing information values of the included species.
    infoindex <- sum(nspeciesGabon[nrow(nspeciesGabon), ])
    nspeciesGabon2 <- nspeciesGabon[-nrow(nspeciesGabon), ] # Delete information index values
    nweightedendemism <- rowSums(nspeciesGabon2) # Compute the species richness
    # Pearson correlation of ndiversity with total species richness, weighted endemism and residuals.
    results_pearson <- cor(nweightedendemism, randomsequence_wend_Gabon_diversityfiles2, method = "pearson")
    resultsvaluesall <- cbind(i, infoindex, results_pearson)
    resultsrandomsequence_wend_Gabon <- rbind(resultsrandomsequence_wend_Gabon, resultsvaluesall) # Store results
    print(paste(j, i), sep = "")
  }}
resultsrandomsequence_wend_Gabon[250, ]; dim(resultsrandomsequence_wend_Gabon)

Sys.time()
save.image(file = "Commonvsrare_CHIRPSBIO1_correlations3_13082015.RData")
#######################################################################################


#######################################################################################
#########################  13. Plot the results   #####################################
#######################################################################################

#######################################################################################
###   13.A. Collect relevant numbers and store files   ###
#######################################################################################

# Here, we collect the numbers of: accepted models; models trained on Gabon plus buffer
# zone instead of trained on tropical Africa; models trained on Gabon with a Gabonese
# prevalence < 0.1. Data are from dat.al5_Gabon, dat.al8, and fullnamelistacceptedspecies.

# Cbind the full names with pathway to the object with data dat.al8.
fullnames_AfricaorGabon_prevanalysis <- cbind(dat.al8, fullnamelistacceptedspecies)
# Get the number of predicted presence cells in Gabon.
prevalenceGabontest <- diversity_wendmaps_Gabon_df[rownames(diversity_wendmaps_Gabon_df) == "PrevalenceGabon", ]
prevalenceGabontest <- prevalenceGabontest[ ,-(1:3)] # Omit the diversity files
# Replace . by - in the species names.
colnames(prevalenceGabontest) <- gsub("[.]", "-", colnames(prevalenceGabontest))
colnames(prevalenceGabontest) <- gsub("sp-nov-_", "sp.nov._", colnames(prevalenceGabontest))
colnames(prevalenceGabontest) <- gsub("spec-nov-_", "spec.nov._", colnames(prevalenceGabontest))
colnames(prevalenceGabontest) <- gsub("sp-n-_", "sp.n._", colnames(prevalenceGabontest))
colnames(prevalenceGabontest) <- gsub("spec-1_", "spec.1_", colnames(prevalenceGabontest))
colnames(prevalenceGabontest) <- gsub("spec.nov._nr-_", "spec.nov._nr._", colnames(prevalenceGabontest))
colnames(prevalenceGabontest) <- gsub("sp.n._aff-_", "sp.n._aff._", colnames(prevalenceGabontest))

testresults <- c()
for (i in colnames(prevalenceGabontest)) {
  print(i)
  prevGabontestvalue <- as.numeric(prevalenceGabontest[i])
  testspeciesname <- unlist(strsplit(i, "_weightedrareness"))
  testfullname <- fullnames_AfricaorGabon_prevanalysis[testspeciesname,"fullnamelistacceptedspecies"]
  testfullname <- as.character(testfullname)
  testAfricaorGabon <- fullnames_AfricaorGabon_prevanalysis[testspeciesname,"Africa_or_Gabon"]
  testprevanalysis <- fullnames_AfricaorGabon_prevanalysis[testspeciesname,"prevalence_analysis"]
  testGabonprev <- dat.al5_Gabon[testspeciesname,"prevalence_Gabon"]
  abcd <- c(i, testfullname, testAfricaorGabon, prevGabontestvalue, testprevanalysis, testGabonprev)
  testresults <- append(testresults, abcd)
}
testresults <- matrix(
  data = testresults,
  byrow = TRUE,
  ncol = 6)
testresults <- data.frame(testresults)
colnames(testresults) <- c("speciesname", "fullspeciesname", "Africa_or_Gabon", "Gabon_nrcells", "prevalence_analysis", "Prevalence_Gabon")
testresults$speciesname <- as.character(testresults$speciesname)
testresults$fullspeciesname <- as.character(testresults$fullspeciesname)
testresults$prevalence_analysis <- as.numeric(as.character(testresults$prevalence_analysis))
testresults$Africa_or_Gabon <- as.numeric(as.character(testresults$Africa_or_Gabon))
testresults$Gabon_nrcells <- as.numeric(as.character(testresults$Gabon_nrcells))
testresults$Prevalence_Gabon <- as.numeric(as.character(testresults$Prevalence_Gabon))
summary(testresults) # Check for any NA's!

# The number of species with an African prevalence < 0.1, hence trained on Gabon.
testresults1 <- testresults[which(testresults$Africa_or_Gabon == 2), ]
dim(testresults1)
# The number of species trained on Gabon with a Gabonese prevalence < 0.1.
testresults2 <- testresults1[which(testresults1$Prevalence_Gabon < 0.1), ]
dim(testresults2)
# The number of species with a predicted prevalence for Africa projection > 0.5
testresults3 <- testresults[which(testresults$prevalence_analysis > 0.5), ]
dim(testresults3)

# Get a list of species predicted present in Gabon and for which the SDMs are accepted.
str(speciesdata)
dim(Figure1_diversity_PAmaps_Gabon_df)
SMTable1_specieslist <- Figure1_diversity_PAmaps_Gabon_df[ ,-(1:3)] # Delete diversity files
SMTable1_specieslist <- colnames(SMTable1_specieslist)
SMTable1_specieslist <- gsub("_projection_thresholded", "", SMTable1_specieslist)
head(SMTable1_specieslist)

# Select relevant columns in speciesdata.
keepcolsSMTable1 <- c("FAMCLASS", "FAMILY", "SPECIES", "ACCEPTED", "GENUS", "SP1") # Keep selected columns
speciesdata_SMTable1 <- speciesdata[,(colnames(speciesdata) %in% keepcolsSMTable1)]
speciesdata_SMTable1$FAMCLASS <- as.character(speciesdata_SMTable1$FAMCLASS)
speciesdata_SMTable1$FAMILY <- as.character(speciesdata_SMTable1$FAMILY)
speciesdata_SMTable1$SPECIES <- as.character(speciesdata_SMTable1$SPECIES)
speciesdata_SMTable1$ACCEPTED <- as.character(speciesdata_SMTable1$ACCEPTED)
speciesdata_SMTable1$GENUS <- as.character(speciesdata_SMTable1$GENUS)
speciesdata_SMTable1$SP1 <- as.character(speciesdata_SMTable1$SP1)
speciesdata_SMTable1$GENUSSP1 <- paste(speciesdata_SMTable1$GENUS, speciesdata_SMTable1$SP1, sep = "_")
str(speciesdata_SMTable1)
head(speciesdata_SMTable1)

# The species names in the main species data object and in the list of species with
# accepted SDMs should be exactly the same. Correct for incongruencies.
speciesdata_SMTable1$GENUSSP1 <- gsub("[.]", "-", speciesdata_SMTable1$GENUSSP1)
speciesdata_SMTable1$GENUSSP1 <- gsub("sp-nov-_", "sp.nov._", speciesdata_SMTable1$GENUSSP1)
speciesdata_SMTable1$GENUSSP1 <- gsub("spec-nov-_", "spec.nov._", speciesdata_SMTable1$GENUSSP1)
speciesdata_SMTable1$GENUSSP1 <- gsub("sp-n-_", "sp.n._", speciesdata_SMTable1$GENUSSP1)
speciesdata_SMTable1$GENUSSP1 <- gsub("spec-1_", "spec.1_", speciesdata_SMTable1$GENUSSP1)
speciesdata_SMTable1$GENUSSP1 <- gsub("spec.nov._nr-_", "spec.nov._nr._", speciesdata_SMTable1$GENUSSP1)
speciesdata_SMTable1$GENUSSP1 <- gsub("sp.n._aff-_", "sp.n._aff._", speciesdata_SMTable1$GENUSSP1)
speciesdata_SMTable1$GENUSSP1 <- gsub("sp-nov- near hirtella", "sp.nov._near_hirtella", speciesdata_SMTable1$GENUSSP1)
speciesdata_SMTable1$GENUSSP1 <- gsub("spec-nov- Crystal Mts", "spec.nov._Crystal_Mts", speciesdata_SMTable1$GENUSSP1)
speciesdata_SMTable1$GENUSSP1[speciesdata_SMTable1$GENUSSP1 == "Bikinia_spec.nov._Crystal_Mts"] <- "Bikinia_spec.nov._Crystal_Mts"
speciesdata_SMTable1$GENUSSP1 <- gsub("spec-nov- nr- cinnabarina", "spec.nov._nr._cinnabarina", speciesdata_SMTable1$GENUSSP1)
speciesdata_SMTable1$GENUSSP1 <- gsub("sp-n- aff- bimarsupiata", "sp.n._aff._bimarsupiata", speciesdata_SMTable1$GENUSSP1)
speciesdata_SMTable1$GENUSSP1[speciesdata_SMTable1$GENUSSP1 == "Plagiosiphon_spec-nov- (inselbergs)"] <- "Plagiosiphon_spec.nov.__inselbergs_"
speciesdata_SMTable1$GENUSSP1 <- gsub("spec-1 Chaillu", "spec.1_Chaillu", speciesdata_SMTable1$GENUSSP1)
speciesdata_SMTable1$GENUSSP1 <- gsub("anguivi species group", "anguivi_species_group", speciesdata_SMTable1$GENUSSP1)

SMTable1_specieslist <- gsub("[.]", "-", SMTable1_specieslist)
SMTable1_specieslist <- gsub("sp-nov-_", "sp.nov._", SMTable1_specieslist)
SMTable1_specieslist <- gsub("spec-nov-_", "spec.nov._", SMTable1_specieslist)
SMTable1_specieslist <- gsub("sp-n-_", "sp.n._", SMTable1_specieslist)
SMTable1_specieslist <- gsub("spec-1_", "spec.1_", SMTable1_specieslist)
SMTable1_specieslist <- gsub("spec.nov._nr-_", "spec.nov._nr._", SMTable1_specieslist)
SMTable1_specieslist <- gsub("sp.n._aff-_", "sp.n._aff._", SMTable1_specieslist)

# Now generate the table with the unique species names and higher taxonomic groups by
# selecting only those species listed in SMTable1_specieslist.
SMTable1_specieslistdata <- speciesdata_SMTable1[which(speciesdata_SMTable1$GENUSSP1 %in% SMTable1_specieslist), ]
str(SMTable1_specieslistdata)
SMTable1_specieslistdata <- SMTable1_specieslistdata[!duplicated(SMTable1_specieslistdata$GENUSSP1), ]
str(SMTable1_specieslistdata)
SMTable1_specieslistdata <- data.frame(SMTable1_specieslistdata$SPECIES, SMTable1_specieslistdata$FAMILY, SMTable1_specieslistdata$FAMCLASS)
colnames(SMTable1_specieslistdata) <- c("Species", "Family", "Class")
str(SMTable1_specieslistdata)
head(SMTable1_specieslistdata)
taxaordered <- c("Musci", "Marchantiomorpha", "Lycopsida", "Pteropsida", "Pinopsida","Magnoliopsida")
SMTable1_specieslistdata <- SMTable1_specieslistdata[with(SMTable1_specieslistdata, order(as.integer(factor(SMTable1_specieslistdata$Class, taxaordered)), SMTable1_specieslistdata$Family, SMTable1_specieslistdata$Species)), ]
head(SMTable1_specieslistdata)
# Get the number of species in each higher taxonomic group.
Highertaxon_count <- table(SMTable1_specieslistdata$Class)
Highertaxon_count
Family_count <- table(SMTable1_specieslistdata$Family)
str(Family_count)
# Export the dataframe as .csv file.
write.csv(SMTable1_specieslistdata, file = "D:/R/DiversityCHIRPSBIO01A/results/SMTable_specieslist10112016.csv")

# Here we process all SDMs that were selected for analysis. SDMs are cropped to the
# country borders of Gabon and stored under the respective species name.
str(fullnamelistacceptedspecies)
fullnamelistacceptedspecies[1:10]
str(SMTable1_specieslist)

for (i in fullnamelistacceptedspecies) {
  print(i)
  i_stripped <- strsplit(basename(i), "_projection_thresholded.asc")
  print(i_stripped)
  if (i_stripped %in% SMTable1_specieslist) {
    print('Yes')
    i_raster <- raster(i)
    i_cropped <- crop(i_raster, Gabonmask) # Crop to the extent of Gabon
    i_masked <- mask(i_cropped, Gabonmask) # Mask areas outside Gabon
    plot(i_masked)
    writeRaster(i_masked,
                filename  = paste(c("D:/R/DiversityCHIRPSBIO01A/SDMsonline/", i_stripped), collapse = ""),
                format    = "ascii",
                NAflag    = -9999,
                overwrite = TRUE)
  }
}


#######################################################################################
###   13.B. Figure 1: Range size frequency distributions   ###
#######################################################################################

# Figure 1 shows the range size frequency distribution of the species, with range size
# or species' prevalence defined as the fraction of raster cells where the species is
# predicted present in tropical Africa or Gabon respectively.

# The number of predicted presence cells in Gabon and the species' prevalence defined
# as the predicted presence fraction for the model projected to Africa are stored in
# the object Figure1_pred_PAmaps_Gabon_df.
Figure1_diversity_PAmaps_Gabon_df["PrevalenceGabon",c(1:20,28)] # View 'PrevalenceGabon'
Figure1_diversity_PAmaps_Gabon_df["PrevalenceAfrica",c(18:20,28)] # View 'PrevalenceAfrica'
deletecols <- c("totaldiversity_Africa", "weightedrareness_Africa", "relres_weightedrareness_Africa")
Fig1_df <- Figure1_diversity_PAmaps_Gabon_df[, !colnames(Figure1_diversity_PAmaps_Gabon_df) %in% deletecols]
Fig1_df["PrevalenceGabon",c(1:10)] # Check if all predictors columns are removed
Fig1keeprows <- c("PrevalenceGabon", "PrevalenceAfrica")
Fig1_df <- Fig1_df[rownames(Fig1_df) %in% Fig1keeprows, ]
Fig1_dfAfrica <- Fig1_df[rownames(Fig1_df) %in% "PrevalenceAfrica", ]
Fig1_dfGabon <- Fig1_df[rownames(Fig1_df) %in% "PrevalenceGabon", ]

# Compute the frequency distribution for African and Gabonese prevalence values.
Fig1_dfAfrica <- t(Fig1_dfAfrica)
Fig1_dfGabon <- t(Fig1_dfGabon)

library(Hmisc)
# Group the prevalence values in bins, here defined mannualy.
Fig1_dfAfricavalues <- as.vector(Fig1_dfAfrica)
cutvaluesAfr <- cut2(x = Fig1_dfAfricavalues, cuts = seq(0, 1, by = 0.05))
acutA <- as.data.frame(table(cutvaluesAfr))
Fig1_dfGabon2 <- Fig1_dfGabon/3096 # Divide by total number of cells in Gabon
Fig1_dfGabonvalues <- as.vector(Fig1_dfGabon2)
cutvaluesGabon <- cut2(x = Fig1_dfGabonvalues, cuts = seq(0, 1, by = 0.05))
acutGabon <- as.data.frame(table(cutvaluesGabon))

# Combine the data and prepare for plotting.
acutA$Area <- "Africa"
acutGabon$Area <- "Gabon"
colnames(acutA)[1] <- "cutvalues"
colnames(acutGabon)[1] <- "cutvalues"
Fig1plotdata <- rbind(acutA, acutGabon)
Fig1plotdata$cutvalues[1:20] <- Fig1plotdata$cutvalues[21:40]
Fig1plotdata <- Fig1plotdata[-c(20,40) , ]
Fig1plotdata

# Generate the plot.
Figure1plot <- ggplot(data = Fig1plotdata, aes(x = cutvalues, y = Freq, fill = Area)) + theme_bw() +
  geom_bar(position = 'dodge', stat = "identity", width  = 0.8) +
  scale_x_discrete('Species prevalence (fraction of presence cells)',
                   breaks = Fig1plotdata$cutvalues[1:19],
                   labels = c('0.05', '0.10', '0.15', '0.20', '0.25', '0.30', '0.35', '0.40', '0.45', '0.50', '0.55', '0.60', '0.65', '0.70', '0.75', '0.80', '0.85', '0.90', '0.95')) +
  scale_y_continuous('Number of species', expand = c(0,01), limits = c(0, 1000), breaks = seq(from = 0, to = 1000, by = 100)) +
  scale_fill_manual(values = c("black", "grey50"), labels = c("Africa", "Gabon")) +
  labs(title = 'Range size frequency distribution') +
  theme(plot.title = element_text(size = 24, face = "bold", color = "black", vjust = 1),
        axis.title = element_text(size = 16, face = "bold", color = "black"),
        axis.text.x = element_text(angle = 90, vjust = 1, size = 12, color = "black"),
        axis.text.y = element_text(size = 12, color = "black"),
        legend.title = element_blank(),
        legend.text = element_text(size = 16, face = "bold", color = "black"),
        legend.position = c(.85, .5),
        plot.margin = unit(c(0.2,0.2,0.2,0.2), "cm")) +
  coord_fixed(ratio = 0.005)
Figure1plot

detach(package:Hmisc, unload = TRUE) # Hmisc causes errors with mask() {raster}
library(raster)


#######################################################################################
###   13.D. Figure 2: Total species richness and Weighted endemism patterns   ###
#######################################################################################

# Figure 2 shows the total species richness pattern, weighted endemism pattern, weighted
# endemism as a function of total species richness and residual weighted endemism pattern.
# The figure is made using ggplot2 package and grid.arrange() function (gridExtra library,
# Auguie, 2015).

# Plot the total species richness pattern for Gabon.
allspeciesdiversity_Gabon <- raster("D:/R/DiversityCHIRPSBIO01A/results/totaldiversity_Gabon.asc")
allspeciesdiversity_Gabon <- crop(allspeciesdiversity_Gabon, extent(Gabonshp))
allspeciesdiversity_Gabon <- mask(allspeciesdiversity_Gabon, Gabonshp)
allspeciesdiversity_Gabondf <- rasterToPoints(allspeciesdiversity_Gabon)
allspeciesdiversity_Gabondf <- data.frame(allspeciesdiversity_Gabondf)

pallspecies <- ggplot(NULL, aes(x,y)) + theme_bw() +
  geom_raster(data = allspeciesdiversity_Gabondf, aes(fill = totaldiversity_Gabon), alpha = 0.95) +
  scale_fill_gradientn(name = "", colours = c("grey80", "black"), breaks = c(363,700,1000,1339), limits = c(363, 1339)) +
  #scale_fill_gradientn(name = "", colours = terrain.colors(5), breaks = c(363,700,1000,1339), limits = c(363, 1339)) +
  scale_x_continuous(name = expression(paste("Longitude (",degree,")")), limits = c(8.5, 14.7), expand = c(0, 0)) +
  scale_y_continuous(name = expression(paste("Latitude (",degree,")")), limits = c(-4, 2.5), expand = c(0, 0)) +
  ggtitle("(A) Species richness") +
  theme(axis.title = element_text(colour = "black", size = 18, face = "bold"),
        axis.text = element_text(colour = "black", size = 16),
        plot.title = element_text(colour = "black", size = 24, face = "bold", vjust = 1),
        legend.title = element_text(colour = "black", size = 18, face = "bold"),
        legend.text = element_text(colour = "black", size = 16),
        legend.position = c(.09, .88),
        legend.background = element_blank(),
        plot.margin = unit(c(0.2,0.2,0.2,0.2), "cm")) +
  coord_equal()
pallspecies

# Plot the weighted endemism pattern for Gabon.
weightedrareness_Gabon <- raster("D:/R/DiversityCHIRPSBIO01A/results/weightedrareness_Gabon.asc")
weightedrareness_Gabon <- crop(weightedrareness_Gabon, extent(Gabonshp))
weightedrareness_Gabon <- mask(weightedrareness_Gabon, Gabonshp)
weightedrareness_Gabondf <- rasterToPoints(weightedrareness_Gabon)
weightedrareness_Gabondf <- data.frame(weightedrareness_Gabondf)

pwendemism <- ggplot(NULL, aes(x,y)) + theme_bw() +
  geom_raster(data = weightedrareness_Gabondf, aes(fill = weightedrareness_Gabon), alpha = 0.95) +
  scale_fill_gradientn(name = "", colours = c("grey80", "black"), breaks = c(0.02,0.25,0.50,0.82), limits = c(0.02, 0.825)) +
  #scale_fill_gradientn(name = "", colours = terrain.colors(5), breaks = c(0.02,0.25,0.50,0.82), limits = c(0.02, 0.825)) +
  guides(fill = guide_colorbar()) +
  scale_x_continuous(name = expression(paste("Longitude (",degree,")")), limits = c(8.5, 14.7), expand = c(0, 0)) +
  scale_y_continuous(name = expression(paste("Latitude (",degree,")")), limits = c(-4, 2.5), expand = c(0, 0)) +
  ggtitle("(B) Weighted endemism") +
  theme(plot.title = element_text(colour = "black", size = 24, face = "bold", vjust = 1),
        axis.title = element_text(colour = "black", size = 18, face = "bold"),
        axis.text = element_text(colour = "black", size = 16),
        legend.title = element_text(colour = "black", size = 18, face = "bold"),
        legend.text = element_text(colour = "black", size = 16),
        legend.position = c(.09, .88),
        legend.background = element_blank(),
        plot.margin = unit(c(0.2,0.2,0.2,0.2), "cm")) +
  coord_equal()
pwendemism

#######################################################################################
# Plot the weighted endemism as a function of total species richness values for Gabon.
# First, compute the relative residuals of weighted endemism. Then plot the relative
# residuals of weighted endemism. Finally, plot the weighted endemism values as a
# function of total species richness.

# Compute the relative residuals of weighted rareness.
residual.filesGabon <- stack(allspeciesdiversity_Gabon, weightedrareness_Gabon) # Data files
residual.filesGabon_df <- as.data.frame(residual.filesGabon) # Convert to date frame
residual.filesGabon_df <- na.omit(residual.filesGabon_df) # Exclude cells in oceans
totaldiversityGabon <- residual.filesGabon_df[ ,1] # Total species diversity
weightedrarenessGabon <- residual.filesGabon_df[ ,2] # Weighted rareness
# Fit a curve using lm() and poly() functions ('stats' package, R Core Team, 2014).
# We select the 4th order lm as higher order lms do not improve.
lm2Gabon <- lm(weightedrarenessGabon ~ poly(totaldiversityGabon, 2, raw = TRUE) -1)
lm3Gabon <- lm(weightedrarenessGabon ~ poly(totaldiversityGabon, 3, raw = TRUE) -1)
lm4Gabon <- lm(weightedrarenessGabon ~ poly(totaldiversityGabon, 4, raw = TRUE) -1)
plot(totaldiversityGabon, weightedrarenessGabon, xlim = c(0, 1400) , ylim = c(0, 0.7))
lines(c(0, totaldiversityGabon), predict(lm2Gabon, data.frame(totaldiversityGabon = c(0, totaldiversityGabon))), col = 'purple')
lines(c(0, totaldiversityGabon), predict(lm3Gabon, data.frame(totaldiversityGabon = c(0, totaldiversityGabon))), col = 'red')
lines(c(0, totaldiversityGabon), predict(lm4Gabon, data.frame(totaldiversityGabon = c(0, totaldiversityGabon))), col = 'green')
# Read the model equations and find the best model using AIC and Adjusted R2.
summary(lm2Gabon)
summary(lm3Gabon)
summary(lm4Gabon)
AIC(lm2Gabon, lm3Gabon, lm4Gabon, k = log(length(totaldiversityGabon)))
# Predict the weighted rareness values.
weighted_rareness_predictedGabon <- predict(lm4Gabon, data.frame(totaldiversityGabon = totaldiversityGabon))
e <- data.frame(totaldiversityGabon, weightedrarenessGabon, weighted_rareness_predictedGabon)
# Compute the residuals and relative residual weighted rareness.
e$residual <- e$weightedrarenessGabon - e$weighted_rareness_predictedGabon
e$rel_residual <- e$residual/e$weighted_rareness_predictedGabon
# Use the total species raster object as template to fill with the values of
# relative residuals of weighted endemism.
relres_weightedrarenessGabon <- allspeciesdiversity_Gabon
templatevalues <- values(allspeciesdiversity_Gabon)
templatevalues[1:50]
replacevalues <- e$rel_residual
templatevalues[which(!is.na(templatevalues))] <- replacevalues
templatevalues[1:50]
relres_weightedrarenessGabon[] <- templatevalues
plot(relres_weightedrarenessGabon) # Plot to check for errors
names(relres_weightedrarenessGabon) <- "relres_weightedrarenessGabon"
# Export the relative residuals as raster file.
setwd("D:/R/DiversityCHIRPSBIO01A/results")
writeRaster(relres_weightedrarenessGabon, filename = paste("D:/R/DiversityCHIRPSBIO01A/results/relres_weightedrareness_Gabon.asc", sep = ""), format = 'ascii', NAflag = -9999, overwrite = TRUE)
setwd("D:/R/DiversityCHIRPSBIO01A")

#######################################################################################
# Plot the relative residuals of weighted endemism for Gabon.
relres_weightedrarenessGabondf <- rasterToPoints(relres_weightedrarenessGabon)
relres_weightedrarenessGabondf <- data.frame(relres_weightedrarenessGabondf)

relreswendemism <- ggplot(NULL, aes(x,y)) + theme_bw() +
  geom_raster(data = relres_weightedrarenessGabondf, aes(fill = relres_weightedrarenessGabon), alpha = 0.85) +
  scale_fill_gradientn(name = " ", colours = c("grey80", "black"), breaks = c(-0.45,0,0.5,1,1.59), limits = c(-0.45, 1.59)) +
  #scale_fill_gradientn(name = " ", colours = terrain.colors(5), breaks = c(-0.5,0,0.5,1,1.5), limits = c(-0.5, 1.6)) +
  guides(fill = guide_colorbar()) +
  scale_x_continuous(name = expression(paste("Longitude (",degree,")")), limits = c(8.5, 14.7), expand = c(0, 0)) +
  scale_y_continuous(name = expression(paste("Latitude (",degree,")")), limits = c(-4, 2.5), expand = c(0, 0)) +
  ggtitle("(D) Residual weighted endemism") +
  theme(plot.title = element_text(colour = "black", size = 24, face = "bold", vjust = 1),
        axis.title = element_text(colour = "black", size = 18, face = "bold"),
        axis.text = element_text(colour = "black", size = 16),
        legend.title = element_text(colour = "black", size = 18, face = "bold"),
        legend.text = element_text(colour = "black", size = 16),
        legend.position = c(.09, .88),
        legend.background = element_blank(),
        plot.margin = unit(c(0.2,0.2,0.2,0.2), "cm")) +
  coord_equal()
relreswendemism

#######################################################################################
# Plot the weighted endemism as a function of total species richness values.
pweasfunctionoftd <- ggplot(e, aes(totaldiversityGabon, weightedrarenessGabon)) + theme_bw() +
  geom_point(aes(colour = rel_residual)) +
  geom_line(aes(x = totaldiversityGabon, y = weighted_rareness_predictedGabon)) +
  # Note: use \n to cut the long legend title in 2 rows.
  scale_colour_gradientn(name = "Residual weighted endemism \n", colours = c("grey80", "black"), breaks = c(-0.45,0,0.5,1,1.59), limits = c(-0.45, 1.59)) +
  #scale_colour_gradient(name = "Residual weighted endemism", low = "yellow", high = "blue") +
  scale_x_continuous(name = expression(paste("Species richness")), limits = c(363, 1339), expand = c(0, 0)) +
  scale_y_continuous(name = expression(paste("Weighted endemism")), limits = c(0.02, 0.83), expand = c(0, 0)) +
  ggtitle("(C) Endemism vs. species richness") +
  theme(plot.title = element_text(colour = "black", size = 24, face = "bold", vjust = 1),
        axis.title = element_text(colour = "black", size = 18, face = "bold"),
        axis.text = element_text(colour = "black", size = 16),
        legend.title = element_text(colour = "black", size = 18, face = "bold"),
        legend.text = element_text(colour = "black", size = 16),
        legend.position = c(.34, .82),
        legend.background = element_blank(),
        plot.margin = unit(c(0.2,0.2,0.2,0.2), "cm")) +
  coord_fixed(ratio = 1265)
pweasfunctionoftd

# Arrange the 4 plots in 1 figure. Save manually with 1500 X 1161 dimension.
grid.arrange(pallspecies, pwendemism, pweasfunctionoftd, relreswendemism, nrow = 2, ncol = 2)
# Save Figure as .pdf file with dimensions 22X14. Outside R, cut off the 2 lower panels for the Figure to have the preferred dimensions.


#######################################################################################
###   13.E. Figure 3: Sequential correlations   ###
#######################################################################################

# Figure 3 shows the sequential correlation values of ndiversity and total species richness
# and of nweightedendemism and total weighted endemism. ndiversity and nweightedendemism are
# both computed along the species sequences based on either the African or the Gabonese
# prevalences.

# First we organize the results in 4 dataframes: resultstotal, resultstotalGabon,
# resultstotal_wend and resultstotal_wend_Gabon.

# Combine the results for Africa and ndiversity in one dateframe and add an ID.
resultsnarrowtowide2 <- as.data.frame(resultsnarrowtowide)
resultswidetonarrow2 <- as.data.frame(resultswidetonarrow)
resultsrandomsequence2 <- as.data.frame(resultsrandomsequence)
resultsnarrowtowide2$ID <- "ntow"
resultswidetonarrow2$ID <- "wton"
resultsrandomsequence2$ID <- "rand"
resultstotal <- rbind(resultsrandomsequence2, resultsnarrowtowide2, resultswidetonarrow2)

# Combine the results for Gabon and ndiversity in one dateframe and add an ID.
resultsnarrowtowide_Gabon2 <- as.data.frame(resultsnarrowtowide_Gabon)
resultswidetonarrow_Gabon2 <- as.data.frame(resultswidetonarrow_Gabon)
resultsrandomsequence_Gabon2 <- as.data.frame(resultsrandomsequence_Gabon)
resultsnarrowtowide_Gabon2$ID <- "ntow"
resultswidetonarrow_Gabon2$ID <- "wton"
resultsrandomsequence_Gabon2$ID <- "rand"
resultstotal_Gabon <- rbind(resultsrandomsequence_Gabon2, resultsnarrowtowide_Gabon2, resultswidetonarrow_Gabon2)

# Combine the results for Africa and nweightedendemism in one dateframe and add an ID.
resultsnarrowtowide_wend2 <- as.data.frame(resultsnarrowtowide_wend)
resultswidetonarrow_wend2 <- as.data.frame(resultswidetonarrow_wend)
resultsrandomsequence_wend2 <- as.data.frame(resultsrandomsequence_wend)
resultsnarrowtowide_wend2$ID <- "ntow"
resultswidetonarrow_wend2$ID <- "wton"
resultsrandomsequence_wend2$ID <- "rand"
resultstotal_wend <- rbind(resultsrandomsequence_wend2, resultsnarrowtowide_wend2, resultswidetonarrow_wend2)

# Combine the results for Gabon and nweightedendemism in one dateframe and add an ID.
resultsnarrowtowide_Gabon_wend2 <- as.data.frame(resultsnarrowtowide_wend_Gabon)
resultswidetonarrow_Gabon_wend2 <- as.data.frame(resultswidetonarrow_wend_Gabon)
resultsrandomsequence_Gabon_wend2 <- as.data.frame(resultsrandomsequence_wend_Gabon)
resultsnarrowtowide_Gabon_wend2$ID <- "ntow"
resultswidetonarrow_Gabon_wend2$ID <- "wton"
resultsrandomsequence_Gabon_wend2$ID <- "rand"
resultstotal_wend_Gabon <- rbind(resultsrandomsequence_Gabon_wend2, resultsnarrowtowide_Gabon_wend2, resultswidetonarrow_Gabon_wend2)

# Here, we test if the sequences differ significantly based on the Kolmogorov-Smirnov
# test using the ks.test() function ('stats', r Core Team, 2015).
ks_ntow_wton_Africa <- ks.test(resultsnarrowtowide2$totaldiversity_Africa, resultswidetonarrow2$totaldiversity_Africa, alternative = "two.sided")
ks_ntow_wton_Africa
ks_ntow_wton_Gabon <- ks.test(resultsnarrowtowide_Gabon2$totaldiversity_Africa, resultswidetonarrow_Gabon2$totaldiversity_Africa, alternative = "two.sided")
ks_ntow_wton_Gabon

# Here, we test if the sequences differ significantly based on the Kolmogorov-Smirnov
# test using the ks.test() function ('stats', r Core Team, 2015).
ks_ntow_wton_Africa_wend <- ks.test(resultsnarrowtowide_wend2$weightedrareness_Africa, resultswidetonarrow_wend2$weightedrareness_Africa, alternative = "two.sided")
ks_ntow_wton_Africa_wend
ks_ntow_wton_Gabon_wend <- ks.test(resultsnarrowtowide_Gabon_wend2$weightedrareness_Africa, resultswidetonarrow_Gabon_wend2$weightedrareness_Africa, alternative = "two.sided")
ks_ntow_wton_Gabon_wend

#######################################################################################
# First row: results for the sequences based on species prevalence in Africa.

#######################################################################################
# Correlation between ndiversity and total species richness.
# Plot against number of species in the sub-assemblage.
p3A_ndivtdiv_Africa <- ggplot(resultstotal, aes(i, totaldiversity_Africa)) + theme_bw() +
  geom_point(aes(colour = ID)) +
  scale_x_continuous(name = 'Number of species', expand = c(0.01,0), limits = c(0, 2100), breaks = seq(from = 0, to = 2100, by = 500)) +
  scale_y_continuous(name = 'Correlation', expand = c(0,0.01), limits = c(-0.2, 1), breaks = c(-0.2, 0, 0.2, 0.4, 0.6, 0.8, 1)) +
  scale_color_manual(name = "Sequence of n species",
                     values = c("grey50", "grey80", "black"),
                     breaks = c("ntow", "wton", "rand"),
                     labels = c("narrow-ranged to widespread", "widespread to narrow-ranged", "random order"),
                     guide = FALSE) + # Hide the legend
  annotate("text", x = 1800, y = -0.17, label = 'atop(bold("A"))', size = 11, colour = "black", parse = TRUE) +
  theme(plot.title = element_text(colour = "black", size = 24, face = "bold", vjust = 0, hjust = 1),
        axis.title = element_text(colour = "black", size = 18, face = "bold"),
        axis.text = element_text(colour = "black", size = 16),
        legend.title = element_text(colour = "black", size = 15, face = "bold"),
        legend.text = element_text(colour = "black", size = 13),
        legend.background = element_blank(),
        legend.position = c(.56, .32),
        plot.margin = unit(c(1, 0.2, 0.5, 0.5), "cm")) +
  coord_fixed(ratio = 1400)
p3A_ndivtdiv_Africa

# Plot against information content of the species in the sub-assemblage.
p3B_ndivtdiv_info_Africa <- ggplot(resultstotal, aes(infoindex, totaldiversity_Africa)) + theme_bw() +
  geom_point(aes(colour = ID)) +
  scale_x_continuous(name = 'Information content', expand = c(0.01,0), limits = c(0, 145), breaks = c(0, 25, 50, 75, 100, 125)) +
  scale_y_continuous(name = 'Correlation', expand = c(0,0.01), limits = c(-0.2, 1), breaks = c(-0.2, 0, 0.2, 0.4, 0.6, 0.8, 1)) +
  scale_color_manual(name = "Sequence of n species",
                     values = c("grey50", "grey80", "black"),
                     breaks = c("ntow", "wton", "rand"),
                     labels = c("narrow-ranged to widespread", "widespread to narrow-ranged", "random order"),
                     guide = FALSE) + # Hide the legend
  annotate("text", x = 125, y = -0.17, label = 'atop(bold("B"))', size = 11, colour = "black", parse = TRUE) +
  theme(plot.title = element_text(colour = "black", size = 24, face = "bold", vjust = 1),
        axis.title = element_text(colour = "black", size = 18, face = "bold"),
        axis.text = element_text(colour = "black", size = 16),
        legend.title = element_text(colour = "black", size = 18, face = "bold"),
        legend.text = element_text(colour = "black", size = 16),
        legend.position = c(.5, .3),
        plot.margin = unit(c(1, 0.5, 0.5, 0.2), "cm")) +
  coord_fixed(ratio = 97)
p3B_ndivtdiv_info_Africa

#######################################################################################
# Correlation between nweightedendemism and total weighted endemism.
# Plot against number of species in the sub-assemblage.
p3C_nwendtwend_Africa <- ggplot(resultstotal_wend, aes(i, weightedrareness_Africa)) + theme_bw() +
  geom_point(aes(colour = ID)) +
  scale_x_continuous(name = 'Number of species', expand = c(0.01,0), limits = c(0, 2100), breaks = seq(from = 0, to = 2100, by = 500)) +
  scale_y_continuous(name = 'Correlation', expand = c(0,0.01), limits = c(-0.2, 1), breaks = c(-0.2, 0, 0.2, 0.4, 0.6, 0.8, 1)) +
  scale_color_manual(name = "Sequence of n species",
                     values = c("grey50", "grey80", "black"),
                     breaks = c("ntow", "wton", "rand"),
                     labels = c("narrow-ranged to widespread", "widespread to narrow-ranged", "random order"),
                     guide = FALSE) + # Hide the legend
  annotate("text", x = 1800, y = -0.17, label = 'atop(bold("C"))', size = 11, colour = "black", parse = TRUE) +
  theme(plot.title = element_text(colour = "black", size = 24, face = "bold", vjust = 1),
        axis.title = element_text(colour = "black", size = 18, face = "bold"),
        axis.text = element_text(colour = "black", size = 16),
        legend.title = element_text(colour = "black", size = 18, face = "bold"),
        legend.text = element_text(colour = "black", size = 16),
        legend.position = c(.6, .3),
        plot.margin = unit(c(1, 0.2, 0.5, 0.5), "cm")) +
  coord_fixed(ratio = 1400)
p3C_nwendtwend_Africa

# Plot against information content of the species in the sub-assemblage.
p3D_nwendtwend_info_Africa <- ggplot(resultstotal_wend, aes(infoindex, weightedrareness_Africa)) + theme_bw() +
  geom_point(aes(colour = ID)) +
  scale_x_continuous(name = 'Information content', expand = c(0.01,0), limits = c(0, 145), breaks = c(0, 25, 50, 75, 100, 125)) +
  scale_y_continuous(name = 'Correlation', expand = c(0,0.01), limits = c(-0.2, 1), breaks = c(-0.2, 0, 0.2, 0.4, 0.6, 0.8, 1)) +
  scale_color_manual(name = "Sequence of n species",
                     values = c("grey50", "grey80", "black"),
                     breaks = c("ntow", "wton", "rand"),
                     labels = c("narrow-ranged to widespread", "widespread to narrow-ranged", "random order"),
                     guide = FALSE) + # Hide the legend
  annotate("text", x = 125, y = -0.17, label = 'atop(bold("D"))', size = 11, colour = "black", parse = TRUE) +
  theme(plot.title = element_text(colour = "black", size = 24, face = "bold", vjust = 1),
        axis.title = element_text(colour = "black", size = 18, face = "bold"),
        axis.text = element_text(colour = "black", size = 16),
        legend.title = element_text(colour = "black", size = 18, face = "bold"),
        legend.text = element_text(colour = "black", size = 16),
        legend.position = c(.7, .3),
        plot.margin = unit(c(1, 0.5, 0.5, 0.2), "cm")) +
  coord_fixed(ratio = 97)
p3D_nwendtwend_info_Africa


#######################################################################################
# Second row: results for the sequences based on species prevalence in Gabon.

#######################################################################################
# Correlation between ndiversity and total diversity.
# Plot against number of species in the sub-assemblage.
p3E_ndivtdiv_Gabon <- ggplot(resultstotal_Gabon, aes(i, totaldiversity_Africa)) + theme_bw() +
  geom_point(aes(colour = ID)) +
  scale_x_continuous(name = 'Number of species', expand = c(0.01,0), limits = c(0, 2100), breaks = seq(from = 0, to = 2100, by = 500)) +
  scale_y_continuous(name = 'Correlation', expand = c(0,0.01), limits = c(-0.2, 1), breaks = c(-0.2, 0, 0.2, 0.4, 0.6, 0.8, 1)) +
  scale_color_manual(name = "Sequence of n species",
                     values = c("grey50", "grey80", "black"),
                     breaks = c("ntow", "wton", "rand"),
                     labels = c("narrow-ranged to widespread", "widespread to narrow-ranged", "random order"),
                     guide = FALSE) + # Hide the legend
  annotate("text", x = 1800, y = -0.17, label = 'atop(bold("E"))', size = 11, colour = "black", parse = TRUE) +
  theme(plot.title = element_text(colour = "black", size = 24, face = "bold", vjust = 1),
        axis.title = element_text(colour = "black", size = 18, face = "bold"),
        axis.text = element_text(colour = "black", size = 16),
        legend.title = element_text(colour = "black", size = 18, face = "bold"),
        legend.text = element_text(colour = "black", size = 16),
        legend.position = c(.6, .3),
        plot.margin = unit(c(0.5, 0.2, 1, 0.5), "cm")) +
  coord_fixed(ratio = 1400)
p3E_ndivtdiv_Gabon

# Plot against information content of the species in the sub-assemblage.
p3F_ndivtdiv_info_Gabon <- ggplot(resultstotal_Gabon, aes(infoindex, totaldiversity_Africa)) + theme_bw() +
  geom_point(aes(colour = ID)) +
  scale_x_continuous(name = 'Information content', expand = c(0.01,0), limits = c(0, 300), breaks = c(0, 50, 100, 150, 200, 250)) +
  scale_y_continuous(name = 'Correlation', expand = c(0,0.01), limits = c(-0.2, 1), breaks = c(-0.2, 0, 0.2, 0.4, 0.6, 0.8, 1)) +
  scale_color_manual(name = "Sequence of n species",
                     values = c("grey50", "grey80", "black"),
                     breaks = c("ntow", "wton", "rand"),
                     labels = c("narrow-ranged to widespread", "widespread to narrow-ranged", "random order"),
                     guide = FALSE) + # Hide the legend
  annotate("text", x = 260, y = -0.17, label = 'atop(bold("F"))', size = 11, colour = "black", parse = TRUE) +
  theme(plot.title = element_text(colour = "black", size = 24, face = "bold", vjust = 1),
        axis.title = element_text(colour = "black", size = 18, face = "bold"),
        axis.text = element_text(colour = "black", size = 16),
        legend.title = element_text(colour = "black", size = 18, face = "bold"),
        legend.text = element_text(colour = "black", size = 16),
        legend.position = c(.5, .3),
        plot.margin = unit(c(0.5, 0.5, 1, 0.2), "cm")) +
  coord_fixed(ratio = 200)
p3F_ndivtdiv_info_Gabon

#######################################################################################
# Correlation between nweightedendemism and total weighted endemism.
# Plot against number of species in the sub-assemblage.
p3G_nwendtwend_Gabon <- ggplot(resultstotal_wend_Gabon, aes(i, weightedrareness_Africa)) + theme_bw() +
  geom_point(aes(colour = ID)) +
  scale_x_continuous(name = 'Number of species', expand = c(0.01,0), limits = c(0, 2100), breaks = seq(from = 0, to = 2100, by = 500)) +
  scale_y_continuous(name = 'Correlation', expand = c(0,0.01), limits = c(-0.2, 1), breaks = c(-0.2, 0, 0.2, 0.4, 0.6, 0.8, 1)) +
  scale_color_manual(name = "Sequence of n species",
                     values = c("grey50", "grey80", "black"),
                     breaks = c("ntow", "wton", "rand"),
                     labels = c("narrow-ranged to widespread", "widespread to narrow-ranged", "random order"),
                     guide = FALSE) + # Hide the legend
  annotate("text", x = 1800, y = -0.17, label = 'atop(bold("G"))', size = 11, colour = "black", parse = TRUE) +
  theme(plot.title = element_text(colour = "black", size = 24, face = "bold", vjust = 1),
        axis.title = element_text(colour = "black", size = 18, face = "bold"),
        axis.text = element_text(colour = "black", size = 16),
        legend.title = element_text(colour = "black", size = 18, face = "bold"),
        legend.text = element_text(colour = "black", size = 16),
        legend.position = c(.6, .3),
        plot.margin = unit(c(0.5, 0.2, 1, 0.5), "cm")) +
  coord_fixed(ratio = 1400)
p3G_nwendtwend_Gabon

# Plot against information content of the species in the sub-assemblage.
p3H_nwendtwend_info_Gabon <- ggplot(resultstotal_wend_Gabon, aes(infoindex, weightedrareness_Africa)) + theme_bw() +
  geom_point(aes(colour = ID)) +
  scale_x_continuous(name = 'Information content', expand = c(0.01,0), limits = c(0, 300), breaks = c(0, 50, 100, 150, 200, 250)) +
  scale_y_continuous(name = 'Correlation', expand = c(0,0.01), limits = c(-0.2, 1), breaks = c(-0.2, 0, 0.2, 0.4, 0.6, 0.8, 1)) +
  scale_color_manual(name = "Sequence of n species",
                     values = c("grey50", "grey80", "black"),
                     breaks = c("ntow", "wton", "rand"),
                     labels = c("narrow-ranged to widespread", "widespread to narrow-ranged", "random order"),
                     guide = FALSE) + # Hide the legend
  annotate("text", x = 260, y = -0.17, label = 'atop(bold("H"))', size = 11, colour = "black", parse = TRUE) +
  theme(plot.title = element_text(colour = "black", size = 24, face = "bold", vjust = 1),
        axis.title = element_text(colour = "black", size = 18, face = "bold"),
        axis.text = element_text(colour = "black", size = 16),
        legend.title = element_text(colour = "black", size = 18, face = "bold"),
        legend.text = element_text(colour = "black", size = 16),
        legend.position = c(.7, .3),
        plot.margin = unit(c(0.5, 0.5, 1, 0.2), "cm")) +
  coord_fixed(ratio = 200)
p3H_nwendtwend_info_Gabon

plotFig3 <- grid.arrange(p3A_ndivtdiv_Africa, p3B_ndivtdiv_info_Africa, p3C_nwendtwend_Africa, p3D_nwendtwend_info_Africa, p3E_ndivtdiv_Gabon, p3F_ndivtdiv_info_Gabon, p3G_nwendtwend_Gabon, p3H_nwendtwend_info_Gabon, nrow = 3, ncol = 4)


#######################################################################################
###   13.F. Supplementary Material Figure 1: altitude map of Gabon   ###
#######################################################################################
SM1_altitude <- raster("D:/FilesH4/Cropped/altitude_5min_CAfr.asc")
plot(SM1_altitude)
SM1_altitudeGAB <- crop(SM1_altitude, extent(Gabonmask))
plot(SM1_altitudeGAB)
SM1_altitudeGAB <- mask(SM1_altitudeGAB, Gabonmask)
plot(SM1_altitudeGAB)
plot(SM1_altitudeGAB, col = gray.colors(n = 20))
plot(Gabonshp, add = TRUE, lwd = 1)
# Save plot as .tiff using default sizes and proces final eddits in Powerpoint.


#######################################################################################
###   13.G. Supplementary Material Figure 5: Range size frequency distributions   ###
#######################################################################################
# Here we generate range size frequency distributions based on species prevalence in
# tropical Africa. We plot the original RSFD based on SMDs trained on either Gabon or
# tropical Africa using only SDMs of species predicted present in Gabon (see above).
# Second, we plot the RSFD based on models that are all trained on tropical Africa and
# now include SDMs of species recorded from the 5 degree buffer zone but predicted absent
# for Gabon. In both groups, only SDMs trained on at least the minimum number of required
# records and performing significantly better that random chance are included.

# For each species, using the SDM trained on the African training area, we here compute
# the prevalence and identify the required minimum number of records.

str(dat.al5)
Species_Gabon_Africa <- dat.al5$Species # Species names
prevalence_analysis_Africa <- c()
enough_samples_Africa <- c()
rankAUC_Africa <- c()

for (i in Species_Gabon_Africa){
  prevalence_Africa <- dat.al5[i,"prevalence"] # Prevalence of African SDM
  samplesize <- dat.al5[i,"Sample_size_used"] # sample size of African SDM
  # Define the minimum required sample size for each prevalence class.
  if (prevalence_Africa < 0.2) {
    minsamplesize <- 7
  } else if (prevalence_Africa >= 0.2 & prevalence_Africa < 0.3) {
    minsamplesize <- 9
  } else if (prevalence_Africa >= 0.3 & prevalence_Africa < 0.4) {
    minsamplesize <- 12
  } else if (prevalence_Africa >= 0.4 & prevalence_Africa < 0.5) {
    minsamplesize <- 12
  } else minsamplesize <- 15
  # Check if the training sample size >= the minimum required sample size.
  if (samplesize >= minsamplesize) enough <- 1 else enough <- 0
  rankAUCvalue <- dat.al5[i,"RankAUCMaxent"]
  prevalence_analysis_Africa[i] <- prevalence_Africa
  enough_samples_Africa[i] <- enough
  rankAUC_Africa[i] <- rankAUCvalue
}

# Store the results in a new dataframe.
dat.al6_Africa <- data.frame(Species_Gabon_Africa, prevalence_analysis_Africa, enough_samples_Africa, rankAUC_Africa)
dat.al6_Africa$Species_Gabon_Africa <- as.character(dat.al6_Africa$Species_Gabon_Africa)

# Select the species for which the sample size is large enough.
dat.al7_Africa <- dat.al6_Africa[which(dat.al6_Africa[ ,"enough_samples_Africa"] == 1), ]
dim(dat.al7_Africa) # 5603

# Select the species which' SDMs that also pass the null model test.
dat.al8_Africa <- dat.al7_Africa[which(dat.al7_Africa[ ,"rankAUC_Africa"] %in% c(96:100)), ]
dim(dat.al8_Africa) # 3271

# Here, we generate the Figure.
library(Hmisc)
# Get the prevalence values from all species with accepted SDMs.
str(dat.al8Africa)
abcprevAfricavalues <- dat.al8Africa$prevalence_analysisAfrica
abcprevAfricavalues <- as.character(abcprevAfricavalues)
abcprevAfricavalues <- as.numeric(abcprevAfricavalues)

cutvaluesAfr <- cut2(x = abcprevAfricavalues, cuts = seq(0, 0.55, by = 0.05))
acutA_allAfr <- as.data.frame(table(cutvaluesAfr))
acutA_allAfr

# Combine the data and prepare for plotting.
acutA$Area <- "SDMs trained on Africa or Gabon, species absent from Gabon excluded"
acutA_allAfr$Area <- "All SDMs trained on Africa, species absent from Gabon included"
colnames(acutA)[1] <- "cutvalues"
colnames(acutA_allAfr)[1] <- "cutvalues"
Fig1plotdata <- rbind(acutA, acutA_allAfr)
Fig1plotdata <- Fig1plotdata[-c(12:20,32) , ]
Fig1plotdata$cutvalues[12:22] <- Fig1plotdata$cutvalues[1:11]
Fig1plotdata

# Generate the plot.
FigureS5plot <- ggplot(data = Fig1plotdata, aes(x = cutvalues, y = Freq, fill = Area)) + theme_bw() +
  geom_bar(position = 'dodge', stat = "identity", width  = 0.7) +
  scale_x_discrete('Species prevalence (fraction of presence cells)',
                   breaks = Fig1plotdata$cutvalues[1:11],
                   labels = c('0.05', '0.10', '0.15', '0.20', '0.25', '0.30', '0.35', '0.40', '0.45', '0.50', '0.55')) +
  scale_y_continuous('Number of species', expand = c(0,01), limits = c(0, 1650), breaks = seq(from = 0, to = 1600, by = 200)) +
#  scale_fill_manual(values = c("red", "blue"), labels = c("Africa", "Gabon")) +
  scale_fill_manual(values = c("grey50", "black"),
                    labels = c("All SDMs trained on Africa, species predicted absent for Gabon included",
                               "SDMs trained on Africa or Gabon, species predicted absent for Gabon excluded")) +
  labs(title = 'Range size frequency distribution') +
  theme(plot.title = element_text(size = 24, face = "bold", color = "black", vjust = 1),
        axis.title = element_text(size = 16, face = "bold", color = "black"),
        axis.text.x = element_text(angle = 90, vjust = 1, size = 12, color = "black"),
        axis.text.y = element_text(size = 12, color = "black"),
        legend.title = element_blank(),
        legend.text = element_text(size = 12, face = "bold", color = "black"),
        legend.position = c(.6, .75),
        plot.margin = unit(c(0.2,0.2,0.2,0.2), "cm")) +
  coord_fixed(ratio = 0.002)
FigureS5plot

detach(package:Hmisc, unload = TRUE) # Hmisc causes errors with mask() {raster}
library(raster)

Sys.time()
save.image(file = "Commonvsrare_CHIRPSBIO1_plotting1.RData")


#######################################################################################
#######################################################################################
### END OF CODE ###
#######################################################################################
#######################################################################################
